# Supplementary material for: 1,15:21,35-Bis(oxydiethyl­ene)-5,8,11,18,25,28,31,38-octa­oxa-1,15,21,35-tetra­azacyclo­tetra­decane-16,20,36,40-tetra­one–benzene (1/2): a macrotricyclic tetra­lactam
Source: Acta Crystallogr Sect E Struct Rep Online. 2009 Jul 18;65(Pt 8):o1927. doi: 10.1107/S1600536809026531 (PMC2977422; doi:10.1107/S1600536809026531)
Supplement: Supplementary file 2 [file e-65-o1927-Isup2.hkl]

# 
# h,k,l, Fc-squared, Fo-squared, sigma(Fo-squared) and status flag 
# 
data_I
_shelx_title ' 06134 in P-1' 
_shelx_refln_list_code          4 
_shelx_F_calc_maximum      159.18 
_exptl_crystal_F_000       504.00 
_reflns_d_resolution_high  0.8107 
 
loop_ 
 _symmetry_equiv_pos_as_xyz 
 'x, y, z' 
 '-x, -y, -z' 
 
_cell_length_a     8.9632 
_cell_length_b    11.9880 
_cell_length_c    12.8060 
_cell_angle_alpha  72.728 
_cell_angle_beta   71.758 
_cell_angle_gamma  68.443 
 
_shelx_F_squared_multiplier     1.000 
 
loop_ 
 _refln_index_h 
 _refln_index_k 
 _refln_index_l 
 _refln_F_squared_calc 
 _refln_F_squared_meas 
 _refln_F_squared_sigma 
 _refln_observed_status 
   1   0   0      574.81      570.81     11.84 o 
   2   0   0      263.30      228.87      4.96 o 
   3   0   0       40.73       44.14      1.22 o 
   4   0   0     1364.45     1435.73     29.83 o 
   5   0   0        0.34        0.29      0.22 o 
   6   0   0      609.41      651.91     14.03 o 
   7   0   0        0.32        0.32      0.65 o 
   8   0   0       28.22       20.90      2.19 o 
   9   0   0      102.39      104.30      5.85 o 
  10   0   0      157.59      166.39      8.49 o 
  -9   1   0       21.41       20.73      2.34 o 
  -8   1   0      166.07      153.26      7.51 o 
  -7   1   0       83.02       84.79      4.68 o 
  -6   1   0        5.96        8.00      0.78 o 
  -5   1   0      134.28      151.88      3.67 o 
  -4   1   0       79.68       76.27      2.00 o 
  -3   1   0       38.30       37.32      1.10 o 
  -2   1   0      850.53      862.50     17.93 o 
  -1   1   0     1840.47     1786.65     36.88 o 
   1   1   0     1895.33     1830.52     37.81 o 
   2   1   0     1785.34     1714.30     35.38 o 
   3   1   0      938.96      946.20     19.70 o 
   4   1   0     1939.18     2025.48     41.91 o 
   5   1   0        0.03        0.04      0.19 o 
   6   1   0      197.71      190.97      4.54 o 
   7   1   0        2.03        4.03      0.69 o 
   8   1   0        2.50        2.79      1.08 o 
   9   1   0      115.61      120.78      6.39 o 
  10   1   0        7.48        9.95      1.95 o 
  -9   2   0       27.46       30.81      2.97 o 
  -8   2   0      222.02      227.41     10.33 o 
  -7   2   0        2.95        1.36      0.89 o 
  -6   2   0      787.63      800.21     21.34 o 
  -5   2   0        6.11        6.12      1.02 o 
  -4   2   0      335.83      356.86      7.80 o 
  -3   2   0       41.04       41.82      1.20 o 
  -2   2   0      574.86      606.61     12.74 o 
  -1   2   0      181.35      154.21      3.37 o 
   0   2   0     5246.33     4895.91    100.99 o 
   1   2   0       99.47       83.33      2.58 o 
   2   2   0      467.15      489.66     10.66 o 
   3   2   0      700.11      687.34     14.40 o 
   4   2   0     1137.37     1140.95     23.79 o 
   5   2   0       78.72       81.33      2.15 o 
   6   2   0        2.71        4.57      0.46 o 
   7   2   0       37.80       38.87      1.81 o 
   8   2   0      121.29      121.24      4.13 o 
   9   2   0       61.47       54.83      3.75 o 
  10   2   0       40.50       43.76      3.49 o 
  -9   3   0        0.13       -0.20      0.76 o 
  -8   3   0      232.81      222.88     10.28 o 
  -7   3   0      220.65      228.85     10.17 o 
  -6   3   0        8.23        7.32      0.80 o 
  -5   3   0       81.01       68.12      2.59 o 
  -4   3   0     1119.93     1189.06     24.88 o 
  -3   3   0     1191.00     1288.47     26.82 o 
  -2   3   0      907.95      953.60     19.90 o 
  -1   3   0     1614.47     1562.29     32.29 o 
   0   3   0      517.55      503.89     10.58 o 
   1   3   0     4091.12     3988.59     82.16 o 
   2   3   0       52.92       39.12      1.06 o 
   3   3   0      977.96      982.41     20.47 o 
   4   3   0     1037.30     1167.80     24.36 o 
   5   3   0      518.98      514.88     11.09 o 
   6   3   0       16.74       16.88      0.81 o 
   7   3   0       19.97       19.44      1.23 o 
   8   3   0       87.10       87.06      3.25 o 
   9   3   0      176.40      182.34      8.55 o 
  10   3   0      120.00      118.66      6.43 o 
  -8   4   0       46.69       46.16      3.51 o 
  -7   4   0      196.87      186.80      8.77 o 
  -6   4   0      223.96      200.61      6.68 o 
  -5   4   0        1.80        1.42      0.47 o 
  -4   4   0      754.04      792.95     21.06 o 
  -3   4   0     1194.62     1203.92     25.14 o 
  -2   4   0        6.93       10.55      0.49 o 
  -1   4   0      311.84      331.08      7.15 o 
   0   4   0      670.96      649.35     13.61 o 
   1   4   0      521.77      522.94     11.02 o 
   2   4   0     1847.46     1882.43     38.91 o 
   3   4   0       55.18       55.12      1.47 o 
   4   4   0      547.55      545.38     11.64 o 
   5   4   0      462.96      490.68     10.62 o 
   6   4   0       13.71       20.74      0.92 o 
   7   4   0        0.24        0.39      0.36 o 
   8   4   0       92.69       88.17      3.28 o 
   9   4   0        0.73        0.66      0.62 o 
  10   4   0       13.50       15.73      2.10 o 
  -8   5   0       39.50       42.76      3.42 o 
  -7   5   0       52.43       51.30      3.64 o 
  -6   5   0      208.46      171.46      9.84 o 
  -5   5   0       38.76       41.00      2.00 o 
  -4   5   0        4.17        3.84      0.66 o 
  -3   5   0      355.94      388.84     10.78 o 
  -2   5   0      976.95     1010.13     21.19 o 
  -1   5   0      347.69      362.22      7.86 o 
   0   5   0     1150.68     1156.52     24.09 o 
   1   5   0       36.84       30.70      0.93 o 
   2   5   0      611.38      596.65     12.61 o 
   3   5   0       28.52       28.56      1.10 o 
   4   5   0       61.03       74.71      1.98 o 
   5   5   0      302.09      308.81      8.44 o 
   6   5   0       25.76       22.94      0.87 o 
   7   5   0       89.79       94.14      3.30 o 
   8   5   0      258.05      218.44     16.96 o 
   9   5   0        8.22        2.23      1.21 o 
  10   5   0        0.02        0.69      0.89 o 
  -7   6   0       92.05      100.69      5.74 o 
  -6   6   0       26.92       23.63      2.93 o 
  -5   6   0      105.06      112.32      4.06 o 
  -4   6   0       52.45       50.84      4.89 o 
  -3   6   0      670.52      693.96     27.60 o 
  -2   6   0       90.25       80.71      2.86 o 
  -1   6   0       34.20       40.93      2.11 o 
   0   6   0      672.73      697.80     14.77 o 
   1   6   0      835.21      879.71     18.46 o 
   2   6   0     1249.77     1292.79     26.94 o 
   3   6   0      793.65      796.92     16.80 o 
   4   6   0      859.77      877.05     18.52 o 
   5   6   0        6.06        4.25      0.48 o 
   6   6   0       57.42       56.49      1.78 o 
   7   6   0       55.16       51.68      3.27 o 
   8   6   0      199.90      193.98      8.62 o 
   9   6   0       22.69       25.13      2.38 o 
  10   6   0       29.77       31.85      2.82 o 
  -7   7   0       40.28       40.92      3.32 o 
  -6   7   0        0.04        1.11      0.64 o 
  -5   7   0       56.14       50.10      2.43 o 
  -4   7   0      230.40      225.25      6.98 o 
  -3   7   0       54.32       60.78      3.75 o 
  -2   7   0      131.29      125.53      4.14 o 
  -1   7   0     1048.04     1174.07     24.66 o 
   0   7   0      117.57       99.41      2.85 o 
   1   7   0       81.42       82.47      2.16 o 
   2   7   0      137.21      141.86      4.36 o 
   3   7   0       38.78       38.05      1.75 o 
   4   7   0        4.04        1.67      0.51 o 
   5   7   0        6.68        6.05      0.75 o 
   6   7   0        2.15        2.20      0.63 o 
   7   7   0      103.64      101.80      5.24 o 
   8   7   0       80.97       76.19      4.46 o 
   9   7   0      275.72      264.03     11.41 o 
  10   7   0       10.88       10.59      1.89 o 
  -6   8   0       25.91       25.69      5.83 o 
  -5   8   0       34.80       30.03      1.91 o 
  -4   8   0        4.12        1.95      0.69 o 
  -3   8   0       42.21       43.09      2.12 o 
  -2   8   0        3.30        4.76      0.79 o 
  -1   8   0      201.72      185.07      5.65 o 
   0   8   0       20.24       17.06      0.79 o 
   1   8   0      120.99      121.73      3.92 o 
   2   8   0        0.42        0.32      0.40 o 
   3   8   0      196.61      180.51      5.48 o 
   4   8   0      587.94      570.37     15.33 o 
   5   8   0       10.35       12.16      1.04 o 
   6   8   0       60.40       54.29      2.36 o 
   7   8   0       85.16       78.45      3.15 o 
   8   8   0       28.21       31.15      2.71 o 
   9   8   0      223.26      223.87     10.15 o 
  10   8   0       25.37       20.45      2.47 o 
  -5   9   0        0.01        0.59      0.69 o 
  -4   9   0      100.24       95.04      4.44 o 
  -3   9   0        0.02        1.11      1.06 o 
  -2   9   0      138.70      138.12      6.99 o 
  -1   9   0       49.66       47.09      3.34 o 
   0   9   0       26.24       21.55      2.15 o 
   1   9   0       30.42       28.87      1.51 o 
   2   9   0       39.06       38.55      2.39 o 
   3   9   0      303.69      322.24      9.20 o 
   4   9   0       20.56       16.47      1.20 o 
   5   9   0      332.36      323.45      9.32 o 
   6   9   0      271.46      247.79     13.37 o 
   7   9   0        2.89        2.60      1.06 o 
   8   9   0       84.68       79.84      4.85 o 
   9   9   0       39.30       43.15      3.47 o 
  -4  10   0       62.21       73.99      5.00 o 
  -3  10   0       25.02       23.87      2.67 o 
  -2  10   0        1.12        2.45      1.17 o 
  -1  10   0       11.74        5.85      1.49 o 
   0  10   0      158.79      143.28      7.21 o 
   1  10   0       13.99       12.98      1.73 o 
   2  10   0      263.82      260.14      7.69 o 
   3  10   0        8.25        6.37      0.91 o 
   4  10   0      323.43      328.62      9.54 o 
   5  10   0      552.15      581.18     15.94 o 
   6  10   0        3.29        4.57      0.86 o 
   7  10   0       56.09       49.69      3.57 o 
   8  10   0        1.98        0.67      0.95 o 
   9  10   0        4.41        1.75      1.19 o 
  -3  11   0       18.94       16.21      2.36 o 
  -2  11   0      117.05      140.07      7.51 o 
  -1  11   0        1.78        2.62      1.32 o 
   0  11   0       94.83      103.59      5.91 o 
   1  11   0      171.24      173.65      8.44 o 
   2  11   0      229.31      218.97      6.78 o 
   3  11   0      364.63      347.53     10.10 o 
   4  11   0       68.27       72.10      3.04 o 
   5  11   0      281.20      308.05      9.22 o 
   6  11   0      288.30      292.81      8.91 o 
   7  11   0      170.60      179.58      8.64 o 
   8  11   0       70.08       89.67      5.54 o 
  -2  12   0       47.57       62.21      4.62 o 
  -1  12   0        4.44        4.62      1.58 o 
   0  12   0        6.56        9.38      2.02 o 
   1  12   0       41.41       35.90      3.16 o 
   2  12   0       34.61       29.37      2.77 o 
   3  12   0       14.16       15.27      1.52 o 
   4  12   0       90.78       92.56      6.95 o 
   5  12   0       59.14       65.14      3.00 o 
   6  12   0      108.04      113.05      4.39 o 
   7  12   0       18.43       19.82      2.38 o 
   0  13   0        0.11        1.13      1.30 o 
   1  13   0       17.76       18.11      2.47 o 
   2  13   0      139.51      140.93      7.64 o 
   3  13   0       52.71       61.61      4.42 o 
   4  13   0        0.02        0.48      0.72 o 
   5  13   0      113.02      134.64      5.19 o 
   6  13   0        0.12        0.03      0.75 o 
   2  14   0       29.76       27.60      3.05 o 
   3  14   0       74.64       71.83      5.02 o 
   4  14   0       49.10       49.02      4.03 o 
  -6 -13   1       26.00       33.62      2.27 o 
  -5 -13   1       88.41       92.33      4.27 o 
  -4 -13   1       77.89       80.14      3.55 o 
  -3 -13   1       14.97       13.87      2.14 o 
  -2 -13   1        7.72       12.26      2.04 o 
  -1 -13   1       84.18       88.13      5.70 o 
   0 -13   1        5.81        3.44      1.60 o 
  -7 -12   1        3.57        7.34      1.89 o 
  -6 -12   1       16.17       16.55      1.51 o 
  -5 -12   1       34.40       38.02      2.24 o 
  -4 -12   1       71.04       68.32      3.09 o 
  -3 -12   1        1.71        2.09      0.74 o 
  -2 -12   1       89.44       88.32      5.44 o 
  -1 -12   1       52.46       54.85      4.01 o 
   0 -12   1        3.34        6.43      1.76 o 
   1 -12   1        0.12       -0.26      1.13 o 
   2 -12   1        0.08       -1.11      1.15 o 
  -8 -11   1      153.62      161.75      8.27 o 
  -7 -11   1       99.72      106.84      6.07 o 
  -6 -11   1      119.25      141.55      5.08 o 
  -5 -11   1        6.20        8.37      1.18 o 
  -4 -11   1        0.90        0.73      0.58 o 
  -3 -11   1      135.83      137.24      4.79 o 
  -2 -11   1       50.11       51.11      2.41 o 
  -1 -11   1        0.00        0.43      0.85 o 
   0 -11   1        0.02        1.08      0.98 o 
   1 -11   1       36.65       34.62      3.21 o 
   2 -11   1       11.19       11.50      2.19 o 
   3 -11   1      150.40      158.68      8.42 o 
  -8 -10   1      107.76      106.36      6.02 o 
  -7 -10   1       23.69       21.54      2.38 o 
  -6 -10   1       13.08       15.00      3.51 o 
  -5 -10   1        2.49        2.08      0.75 o 
  -4 -10   1      694.31      693.57     18.76 o 
  -3 -10   1        6.76        8.91      1.08 o 
  -2 -10   1        4.06        2.01      0.60 o 
  -1 -10   1        3.35        4.70      0.82 o 
   0 -10   1       22.31       15.64      1.99 o 
   1 -10   1       58.05       58.66      4.03 o 
   2 -10   1      228.07      200.15      9.57 o 
   3 -10   1       37.28       39.93      3.44 o 
   4 -10   1      151.41      165.44      8.49 o 
  -9  -9   1       87.21       97.57      5.68 o 
  -8  -9   1        8.54        8.91      1.41 o 
  -7  -9   1      142.41      131.31      6.67 o 
  -6  -9   1       70.43       74.72      3.09 o 
  -5  -9   1       10.33       10.94      1.05 o 
  -4  -9   1      143.97      132.24      4.48 o 
  -3  -9   1       89.20       79.51      3.04 o 
  -2  -9   1      670.42      683.39     18.29 o 
  -1  -9   1      478.18      447.84     12.33 o 
   0  -9   1       85.19       92.15      5.13 o 
   1  -9   1      442.83      459.42     18.66 o 
   2  -9   1       74.04       66.69      4.31 o 
   3  -9   1        2.39        8.60      1.76 o 
   4  -9   1       52.93       54.80      3.99 o 
   5  -9   1        3.32        3.57      1.41 o 
  -9  -8   1       21.73       23.42      2.45 o 
  -8  -8   1       51.78       52.47      3.58 o 
  -7  -8   1      301.86      301.83     12.66 o 
  -6  -8   1       39.93       43.26      2.22 o 
  -5  -8   1       23.64       22.41      1.39 o 
  -4  -8   1     1082.74     1123.03     29.24 o 
  -3  -8   1       86.81       88.07      4.78 o 
  -2  -8   1      158.02      170.08      5.24 o 
  -1  -8   1     1115.67     1110.26     28.76 o 
   0  -8   1      183.39      171.32      5.22 o 
   1  -8   1      105.59      103.85      5.41 o 
   2  -8   1       18.91       17.22      2.01 o 
   3  -8   1      237.88      227.68      7.00 o 
   4  -8   1      268.48      271.37     11.95 o 
   5  -8   1       79.14       67.60      4.37 o 
   6  -8   1        2.07        2.12      1.11 o 
  -9  -7   1       72.21       71.78      4.50 o 
  -8  -7   1       12.83       16.14      1.93 o 
  -7  -7   1      193.50      194.37      8.74 o 
  -6  -7   1      103.49       96.84      3.48 o 
  -5  -7   1       17.09       13.52      1.08 o 
  -4  -7   1      290.45      291.28      8.55 o 
  -3  -7   1      363.03      350.17      9.70 o 
  -2  -7   1        4.07        4.03      1.25 o 
  -1  -7   1      362.00      379.56     10.39 o 
   0  -7   1      131.24      140.65      3.42 o 
   1  -7   1        4.69        4.66      0.48 o 
   2  -7   1       32.57       35.62      1.71 o 
   3  -7   1      116.75      114.63      9.76 o 
   4  -7   1      122.73      106.66      3.88 o 
   5  -7   1       51.34       38.86      2.09 o 
   6  -7   1       22.43       24.09      2.92 o 
   7  -7   1       11.18       10.27      1.91 o 
 -10  -6   1       41.66       42.35      3.29 o 
  -9  -6   1       47.07       44.32      3.25 o 
  -8  -6   1       77.67       70.00      4.12 o 
  -7  -6   1      119.35      112.12      5.63 o 
  -6  -6   1        7.05        7.94      0.83 o 
  -5  -6   1      337.23      310.03      8.73 o 
  -4  -6   1      475.16      466.93     18.03 o 
  -3  -6   1        8.20       15.48      1.37 o 
  -2  -6   1     1698.17     1801.02     45.82 o 
  -1  -6   1        6.10        5.42      0.58 o 
   0  -6   1       59.87       65.34      1.77 o 
   1  -6   1       85.86       90.78      2.36 o 
   2  -6   1      156.75      171.31      4.09 o 
   3  -6   1      211.07      198.18     16.47 o 
   4  -6   1      317.34      304.54      8.86 o 
   5  -6   1        1.99        0.22      0.48 o 
   6  -6   1        5.06        5.48      1.11 o 
   7  -6   1        8.01        9.47      1.76 o 
 -10  -5   1      131.84      136.37      6.84 o 
  -9  -5   1      181.44      207.11      9.16 o 
  -8  -5   1       37.64       32.32      2.56 o 
  -7  -5   1       54.46       56.02      1.88 o 
  -6  -5   1        7.36       11.33      1.07 o 
  -5  -5   1       29.96       36.03      1.25 o 
  -4  -5   1       52.86       52.20      1.53 o 
  -3  -5   1     1256.25     1271.24     26.50 o 
  -2  -5   1       49.46       45.61      2.53 o 
  -1  -5   1      695.38      692.32     14.59 o 
   0  -5   1     2303.02     2370.53     48.98 o 
   1  -5   1      163.39      169.07      3.92 o 
   2  -5   1        1.71        2.73      0.35 o 
   3  -5   1      370.57      347.69      9.72 o 
   4  -5   1       48.33       52.61      2.19 o 
   5  -5   1       25.03       21.32      1.38 o 
   6  -5   1       84.85       72.37      9.12 o 
   7  -5   1        8.55       10.53      1.63 o 
   8  -5   1        2.54        5.09      1.37 o 
  -9  -4   1      220.86      184.16     12.45 o 
  -8  -4   1       57.73       56.03      2.42 o 
  -7  -4   1       96.77       85.26      3.51 o 
  -6  -4   1       60.12       65.79      1.98 o 
  -5  -4   1        0.42        0.65      0.26 o 
  -4  -4   1      211.36      209.22      6.95 o 
  -3  -4   1      471.26      492.13     10.50 o 
  -2  -4   1      782.81      778.38     20.05 o 
  -1  -4   1     1952.32     1957.92     49.49 o 
   0  -4   1       27.62       28.79      0.87 o 
   1  -4   1       35.97       38.55      1.44 o 
   2  -4   1      184.10      183.70      4.21 o 
   3  -4   1        4.98        7.76      0.49 o 
   4  -4   1        3.63        2.70      0.59 o 
   5  -4   1      836.71      836.44     22.27 o 
   6  -4   1       93.64       71.86      9.10 o 
   7  -4   1      110.81      101.85      5.59 o 
   8  -4   1       26.58       28.18      2.66 o 
 -10  -3   1      107.50       76.60      4.79 o 
  -9  -3   1       48.50       48.03      3.42 o 
  -8  -3   1       15.22       21.88      1.43 o 
  -7  -3   1        0.00       -0.23      0.39 o 
  -6  -3   1        0.01        0.48      0.33 o 
  -5  -3   1      110.04      104.39      2.69 o 
  -4  -3   1       15.09       15.82      0.68 o 
  -3  -3   1      193.37      180.24      4.07 o 
  -2  -3   1        4.73        6.66      0.49 o 
  -1  -3   1     1032.74      996.75     25.34 o 
   0  -3   1       85.25       76.53      1.88 o 
   1  -3   1      193.49      212.42      4.66 o 
   2  -3   1       13.13       12.44      1.14 o 
   3  -3   1      228.90      257.41      5.74 o 
   4  -3   1       94.54       92.90      2.40 o 
   5  -3   1     1103.83     1133.05     29.67 o 
   6  -3   1       22.58       19.48      1.65 o 
   7  -3   1      154.34      163.40      7.82 o 
   8  -3   1       42.76       48.44      3.57 o 
   9  -3   1        0.55        0.00      0.91 o 
 -10  -2   1        2.10        2.73      1.21 o 
  -9  -2   1       20.06       21.95      2.34 o 
  -8  -2   1      228.44      227.19      9.94 o 
  -7  -2   1       20.61       22.95      1.58 o 
  -6  -2   1      545.26      575.87     12.49 o 
  -5  -2   1       22.07       20.87      1.17 o 
  -4  -2   1      373.68      372.27      8.08 o 
  -3  -2   1      219.77      218.71      4.85 o 
  -2  -2   1     1464.28     1344.94     27.84 o 
  -1  -2   1     4917.23     4906.24    123.29 o 
   0  -2   1     4732.09     4694.98     96.60 o 
   1  -2   1       61.79       68.53      1.70 o 
   2  -2   1      216.46      193.69      4.27 o 
   3  -2   1      269.48      280.44      6.16 o 
   4  -2   1      287.42      284.64      6.32 o 
   5  -2   1      152.04      152.27      3.70 o 
   6  -2   1        1.20        2.94      0.75 o 
   7  -2   1       47.70       42.59      3.03 o 
   8  -2   1        6.60        4.66      1.28 o 
   9  -2   1        0.11       -0.19      0.97 o 
 -10  -1   1       51.72       60.94      4.35 o 
  -9  -1   1        0.23       -0.04      0.91 o 
  -8  -1   1        1.47        3.06      1.02 o 
  -7  -1   1       64.64       59.00      2.37 o 
  -6  -1   1      779.21      752.33     34.33 o 
  -5  -1   1      329.78      348.23      7.70 o 
  -4  -1   1        3.60        5.30      0.38 o 
  -3  -1   1       30.56       28.35      0.90 o 
  -2  -1   1     6363.62     6401.15    131.71 o 
  -1  -1   1     1254.88     1166.47     24.08 o 
   0  -1   1      100.84       96.07      2.61 o 
   1  -1   1      202.76      216.97      4.62 o 
   2  -1   1     4023.14     4110.15     84.43 o 
   3  -1   1     2597.06     2706.19     68.03 o 
   4  -1   1      268.14      242.86      5.86 o 
   5  -1   1      546.84      524.74     11.32 o 
   6  -1   1       48.31       45.71      1.51 o 
   7  -1   1      555.73      551.82     21.61 o 
   8  -1   1      119.71      112.58      5.98 o 
   9  -1   1      119.00      132.23      7.02 o 
  -9   0   1      272.36      248.98     11.17 o 
  -8   0   1      267.96      256.16     11.21 o 
  -7   0   1       96.24       78.53      4.37 o 
  -6   0   1       39.01       39.00      1.37 o 
  -5   0   1     1223.52     1335.58     27.95 o 
  -4   0   1        8.37        9.68      0.52 o 
  -3   0   1        6.32        5.57      0.35 o 
  -2   0   1      411.19      394.17      8.33 o 
  -1   0   1     1214.66     1163.47     24.05 o 
   1   0   1      401.37      380.71      9.69 o 
   2   0   1     8759.94     8870.63    182.72 o 
   3   0   1      133.09      122.29      2.81 o 
   4   0   1       72.30       69.73      1.82 o 
   5   0   1       11.84       10.86      0.71 o 
   6   0   1       50.19       44.79      1.46 o 
   7   0   1      202.30      193.35      5.84 o 
   8   0   1        1.23        1.04      0.87 o 
   9   0   1      160.73      179.32      8.70 o 
  10   0   1       18.90       17.89      2.43 o 
  -9   1   1      143.89      146.66      7.60 o 
  -8   1   1       29.92       31.98      2.71 o 
  -7   1   1       14.29       16.42      1.78 o 
  -6   1   1      473.86      467.72     12.87 o 
  -5   1   1      105.81      105.45      2.72 o 
  -4   1   1     1667.97     1681.27     34.92 o 
  -3   1   1      684.95      666.08     14.03 o 
  -2   1   1     1109.72     1124.57     23.31 o 
  -1   1   1      659.50      622.03     16.12 o 
   0   1   1       22.25       11.67      0.49 o 
   1   1   1     1048.55     1014.40     25.74 o 
   2   1   1     8838.26     8684.04    225.92 o 
   3   1   1      357.11      349.36      7.44 o 
   4   1   1      338.91      342.85      7.42 o 
   5   1   1      187.12      175.37      4.09 o 
   6   1   1        8.78       10.69      0.81 o 
   7   1   1      115.74      111.04      3.73 o 
   8   1   1       28.39       25.37      2.34 o 
   9   1   1       85.43       83.80      4.96 o 
  10   1   1        1.44        2.14      1.26 o 
  -9   2   1      130.60      138.23      7.30 o 
  -8   2   1       24.30       22.25      2.40 o 
  -7   2   1      206.35      202.17      9.14 o 
  -6   2   1        1.08        0.67      0.45 o 
  -5   2   1       97.64       95.20      3.26 o 
  -4   2   1     1652.63     1700.74     35.36 o 
  -3   2   1      586.33      660.80     13.94 o 
  -2   2   1      220.71      226.04      4.93 o 
  -1   2   1    24182.23    22898.78    582.76 o 
   0   2   1     2921.42     2828.40     58.27 o 
   1   2   1      255.01      235.27      5.00 o 
   2   2   1     7695.21     7808.08    160.73 o 
   3   2   1     2675.62     2745.52     56.56 o 
   4   2   1      248.17      242.61      5.36 o 
   5   2   1      221.02      221.47      5.02 o 
   6   2   1      241.15      264.94      6.02 o 
   7   2   1      199.50      201.09      6.00 o 
   8   2   1        0.60        1.90      0.63 o 
   9   2   1       26.38       29.85      2.71 o 
  10   2   1       25.46       26.69      2.69 o 
  -8   3   1        4.93        4.81      1.37 o 
  -7   3   1       74.49       66.45      4.12 o 
  -6   3   1        1.04        0.87      0.49 o 
  -5   3   1      101.55      100.89      3.49 o 
  -4   3   1      644.52      648.59     17.33 o 
  -3   3   1      157.25      148.18      3.44 o 
  -2   3   1      376.99      375.17     10.10 o 
  -1   3   1     2468.80     2501.77     63.87 o 
   0   3   1       38.85       38.85      1.04 o 
   1   3   1     4196.57     4116.54     93.67 o 
   2   3   1     2519.96     2671.26     55.00 o 
   3   3   1       20.05       20.62      0.69 o 
   4   3   1       80.36       76.86      1.96 o 
   5   3   1     1143.97     1122.88     23.52 o 
   6   3   1       93.43      106.19      2.74 o 
   7   3   1       53.28       56.12      4.39 o 
   8   3   1      228.94      224.71      6.76 o 
   9   3   1       62.10       61.72      2.68 o 
  10   3   1        2.09        5.53      1.52 o 
  -8   4   1      100.33      105.41      5.96 o 
  -7   4   1      345.87      325.49     13.76 o 
  -6   4   1       10.94       12.27      2.43 o 
  -5   4   1      274.05      252.63      8.62 o 
  -4   4   1       65.84       52.47      2.15 o 
  -3   4   1      412.89      442.90     12.07 o 
  -2   4   1      323.96      352.63      7.62 o 
  -1   4   1       39.86       40.82      1.12 o 
   0   4   1      875.62      932.92     19.43 o 
   1   4   1     4090.18     4062.87     83.55 o 
   2   4   1      522.36      523.79     11.04 o 
   3   4   1     5710.62     5945.65    122.21 o 
   4   4   1      229.68      249.90      5.55 o 
   5   4   1        1.76        0.94      0.26 o 
   6   4   1      470.95      487.39     10.62 o 
   7   4   1       15.10       16.61      1.52 o 
   8   4   1        1.69        1.26      0.53 o 
   9   4   1       37.64       37.22      2.00 o 
  10   4   1        0.11       -0.20      0.91 o 
  -8   5   1       24.73       25.98      2.64 o 
  -7   5   1       11.04       12.76      1.76 o 
  -6   5   1      233.48      216.08     10.81 o 
  -5   5   1     1610.09     1641.66     42.83 o 
  -4   5   1       13.20       11.11      1.27 o 
  -3   5   1      257.03      268.45      7.73 o 
  -2   5   1       47.78       42.68      2.78 o 
  -1   5   1     6496.82     6843.90    140.64 o 
   0   5   1       44.15       43.60      1.24 o 
   1   5   1       32.89       35.43      1.05 o 
   2   5   1       76.35       76.40      1.97 o 
   3   5   1       18.43       15.16      0.61 o 
   4   5   1     1256.03     1316.00     27.45 o 
   5   5   1      351.52      371.15      8.16 o 
   6   5   1       65.14       61.24      1.83 o 
   7   5   1      115.40      114.34      3.80 o 
   8   5   1       18.84       19.07      1.32 o 
   9   5   1      527.92      503.01     36.91 o 
  10   5   1       31.83       21.19      5.28 o 
  -7   6   1        1.70        1.34      1.02 o 
  -6   6   1      125.32      114.27      5.26 o 
  -5   6   1      445.02      412.77     11.81 o 
  -4   6   1        1.84        0.92      0.49 o 
  -3   6   1      200.03      202.88      6.18 o 
  -2   6   1      207.67      223.03      6.57 o 
  -1   6   1       18.99       23.61      0.75 o 
   0   6   1      454.11      499.68     10.71 o 
   1   6   1      510.41      527.89     11.26 o 
   2   6   1       26.63       21.41      0.78 o 
   3   6   1      993.39     1005.24     21.07 o 
   4   6   1      375.95      434.89      9.43 o 
   5   6   1       54.31       51.13      1.56 o 
   6   6   1        0.35        0.59      0.39 o 
   7   6   1       10.29       10.91      0.90 o 
   8   6   1       29.00       20.62      2.54 o 
   9   6   1       52.08       47.77      3.34 o 
  10   6   1       68.55       58.88      3.92 o 
  -7   7   1       22.89       30.40      2.95 o 
  -6   7   1       29.17       29.46      2.46 o 
  -5   7   1       52.58       44.86      2.30 o 
  -4   7   1       18.15       16.85      1.33 o 
  -3   7   1       86.91       92.82      3.42 o 
  -2   7   1      499.45      512.05     14.04 o 
  -1   7   1       17.12       20.68      1.16 o 
   0   7   1      206.40      212.33      4.90 o 
   1   7   1      328.37      359.75      7.89 o 
   2   7   1      351.80      360.73      7.99 o 
   3   7   1      271.11      255.24      5.75 o 
   4   7   1      122.05      110.54      2.79 o 
   5   7   1       18.07       19.33      1.18 o 
   6   7   1       14.21       15.05      1.07 o 
   7   7   1       20.86       16.23      1.76 o 
   8   7   1       76.47       57.66      3.70 o 
   9   7   1        1.34        1.88      1.00 o 
  10   7   1        4.21        5.55      1.54 o 
  -6   8   1        3.43        5.27      1.32 o 
  -5   8   1        7.63        8.64      1.17 o 
  -4   8   1        1.06        1.25      0.62 o 
  -3   8   1      369.73      396.05     11.35 o 
  -2   8   1        1.35        2.60      0.62 o 
  -1   8   1       95.65       78.44      3.57 o 
   0   8   1      307.44      327.45      9.20 o 
   1   8   1       62.99       74.76      2.07 o 
   2   8   1       89.57      100.68      3.35 o 
   3   8   1      775.91      759.62     19.95 o 
   4   8   1       38.95       37.88      2.67 o 
   5   8   1      610.25      614.50     16.45 o 
   6   8   1       99.56       96.33      2.82 o 
   7   8   1       22.60       21.36      2.10 o 
   8   8   1        0.89        2.90      1.08 o 
   9   8   1       33.64       28.44      2.67 o 
  10   8   1        2.80        2.01      1.19 o 
  -5   9   1      120.46      122.13      4.67 o 
  -4   9   1       18.27       19.95      1.64 o 
  -3   9   1       63.09       63.14      3.39 o 
  -2   9   1       29.36       21.52      2.64 o 
  -1   9   1       36.59       37.66      1.83 o 
   0   9   1       57.35       52.63      3.44 o 
   1   9   1       72.12       74.48      2.71 o 
   2   9   1      147.66      133.66      5.43 o 
   3   9   1       79.61       72.38      2.74 o 
   4   9   1       50.91       50.63      2.20 o 
   5   9   1        4.48        8.69      1.54 o 
   6   9   1      170.32      174.76      4.55 o 
   7   9   1        2.30        2.53      1.08 o 
   8   9   1      116.50      119.09      6.30 o 
   9   9   1        8.42        9.30      1.80 o 
  10   9   1       32.25       34.55      3.19 o 
  -4  10   1       16.96       22.06      2.69 o 
  -3  10   1        0.40        0.07      0.97 o 
  -2  10   1        3.32        6.65      1.65 o 
  -1  10   1      105.78       77.79      4.72 o 
   0  10   1        0.03        0.46      0.76 o 
   1  10   1      174.89      170.54      8.07 o 
   2  10   1       41.21       39.99      2.43 o 
   3  10   1     1006.00     1034.32     27.08 o 
   4  10   1      226.23      210.05      6.47 o 
   5  10   1      121.54      117.09      4.86 o 
   6  10   1        0.21       -0.01      0.49 o 
   7  10   1        0.61        0.52      0.89 o 
   8  10   1       80.61       67.54      4.51 o 
   9  10   1       53.60       49.89      3.84 o 
  -3  11   1       33.58       33.71      3.32 o 
  -2  11   1        1.80        3.92      1.50 o 
  -1  11   1      130.36      122.09      6.67 o 
   0  11   1       63.82       51.08      3.68 o 
   1  11   1        0.14        0.26      0.80 o 
   2  11   1      562.51      530.47     21.29 o 
   3  11   1       99.72      100.16      3.68 o 
   4  11   1       68.59       64.53      2.78 o 
   5  11   1      368.05      360.90     10.49 o 
   6  11   1       85.82       85.70      3.46 o 
   7  11   1      224.02      252.35     11.26 o 
   8  11   1        1.90        1.21      1.26 o 
   9  11   1        0.01       -0.85      0.85 o 
  -2  12   1        0.55       -0.82      1.10 o 
  -1  12   1       75.12       76.87      5.15 o 
   0  12   1       47.63       37.41      3.25 o 
   1  12   1        5.26        4.31      1.34 o 
   2  12   1        0.55        2.71      1.13 o 
   3  12   1       12.61       16.03      2.06 o 
   4  12   1      212.63      211.20      8.61 o 
   5  12   1      178.50      180.25      9.27 o 
   6  12   1       28.47       33.05      1.67 o 
   7  12   1       36.29       50.30      3.88 o 
   8  12   1       41.93       39.49      3.66 o 
  -1  13   1      286.17      280.43     13.16 o 
   0  13   1       15.71       19.48      2.49 o 
   1  13   1       52.68       57.02      4.27 o 
   2  13   1      146.03      162.68      8.44 o 
   3  13   1       25.43       33.51      3.06 o 
   4  13   1      305.40      323.31     14.26 o 
   5  13   1       15.26       14.23      1.42 o 
   6  13   1      135.96      147.16      5.39 o 
   7  13   1      165.76      193.86      9.53 o 
   2  14   1       34.87       42.14      3.70 o 
   3  14   1       26.47       32.97      3.21 o 
   4  14   1       73.82       80.16      5.24 o 
   5  14   1        7.66        5.76      1.16 o 
  -5 -13   2       81.95       93.01      4.05 o 
  -4 -13   2        3.63        4.45      1.06 o 
  -3 -13   2       17.77       17.35      2.47 o 
  -2 -13   2        1.00        0.52      1.02 o 
  -1 -13   2      116.57      131.89      7.51 o 
  -6 -12   2      127.69      143.73      5.37 o 
  -5 -12   2       16.04       19.12      1.67 o 
  -4 -12   2       13.51       20.95      1.70 o 
  -3 -12   2       10.82       10.99      1.32 o 
  -2 -12   2        0.09        0.78      1.00 o 
  -1 -12   2        8.12        8.38      1.91 o 
   0 -12   2        0.24        0.69      1.13 o 
   1 -12   2       30.74       39.43      3.71 o 
   2 -12   2        3.30        4.92      1.71 o 
  -7 -11   2      155.43      154.76      7.93 o 
  -6 -11   2        5.23        4.76      0.98 o 
  -5 -11   2       13.79       13.03      1.30 o 
  -4 -11   2      103.81      116.41      4.37 o 
  -3 -11   2       37.46       36.45      2.08 o 
  -2 -11   2       42.95       38.28      2.09 o 
  -1 -11   2       62.14       59.33      4.18 o 
   0 -11   2       16.45       15.94      2.21 o 
   1 -11   2      344.10      362.41     15.79 o 
   2 -11   2      112.15      106.49      6.37 o 
   3 -11   2       46.58       45.88      3.99 o 
  -8 -10   2       65.60       68.10      4.70 o 
  -7 -10   2        0.16        1.17      1.00 o 
  -6 -10   2        0.25        1.54      0.68 o 
  -5 -10   2      165.49      174.88      5.83 o 
  -4 -10   2      123.60      120.45      6.41 o 
  -3 -10   2      346.94      342.14      9.96 o 
  -2 -10   2        4.44        5.44      0.88 o 
  -1 -10   2       83.49       81.01      3.18 o 
   0 -10   2       60.95       63.05      4.22 o 
   1 -10   2        2.19        0.78      1.00 o 
   2 -10   2        1.32        4.33      1.50 o 
   3 -10   2       19.20       18.65      2.40 o 
   4 -10   2       12.12       10.36      2.14 o 
  -8  -9   2       27.87       25.71      2.64 o 
  -7  -9   2        0.07        0.11      0.72 o 
  -6  -9   2      197.77      191.11      6.22 o 
  -5  -9   2      256.03      233.13      7.21 o 
  -4  -9   2      356.92      374.47     10.70 o 
  -3  -9   2      290.87      290.07      8.52 o 
  -2  -9   2      828.17      826.75     21.95 o 
  -1  -9   2      298.42      294.55      8.57 o 
   0  -9   2      768.42      754.40     20.08 o 
   1  -9   2      185.50      183.31      8.68 o 
   2  -9   2       65.67       56.95      3.90 o 
   3  -9   2      293.34      294.28     12.94 o 
   4  -9   2       41.96       43.57      3.60 o 
   5  -9   2       26.04       23.92      2.71 o 
  -9  -8   2      126.88      141.95      7.28 o 
  -8  -8   2       18.15       27.58      2.62 o 
  -7  -8   2       12.32        9.21      1.03 o 
  -6  -8   2        5.27        3.88      1.70 o 
  -5  -8   2       81.26       77.85      3.05 o 
  -4  -8   2       82.03       73.10      2.88 o 
  -3  -8   2      219.48      231.31      6.90 o 
  -2  -8   2      369.56      348.59     18.79 o 
  -1  -8   2      370.55      382.08     10.65 o 
   0  -8   2      112.81      121.27      4.02 o 
   1  -8   2      243.09      233.25      6.86 o 
   2  -8   2       15.69       16.83      2.01 o 
   3  -8   2       21.65       18.67      2.17 o 
   4  -8   2       10.55       11.79      1.86 o 
   5  -8   2      173.38      157.27      9.86 o 
   6  -8   2       22.07       22.10      2.27 o 
  -9  -7   2       18.51       19.93      2.25 o 
  -8  -7   2      143.12      144.67      7.17 o 
  -7  -7   2       58.03       48.74      2.29 o 
  -6  -7   2      412.63      418.56     11.75 o 
  -5  -7   2     1081.93     1131.31     29.50 o 
  -4  -7   2       79.18       85.01      4.64 o 
  -3  -7   2        4.29        2.33      0.55 o 
  -2  -7   2       15.34       21.98      1.50 o 
  -1  -7   2       31.02       25.74      1.38 o 
   0  -7   2      473.28      482.33     23.68 o 
   1  -7   2       25.87       26.26      1.37 o 
   2  -7   2      141.70      130.61      4.24 o 
   3  -7   2       32.05       30.59      1.67 o 
   4  -7   2      459.23      475.80     13.34 o 
   5  -7   2      105.21       92.87      6.70 o 
   6  -7   2      228.36      232.24     10.41 o 
   7  -7   2       65.47       62.75      4.31 o 
  -9  -6   2      172.47      181.20      8.46 o 
  -8  -6   2       19.28       18.94      1.42 o 
  -7  -6   2       60.60       56.09      2.45 o 
  -6  -6   2        4.38        5.46      0.79 o 
  -5  -6   2       71.91       75.09      2.83 o 
  -4  -6   2       38.79       37.40      3.77 o 
  -3  -6   2       44.43       36.62      1.68 o 
  -2  -6   2       28.18       27.01      1.35 o 
  -1  -6   2      825.54      877.09     22.77 o 
   0  -6   2        2.48        0.71      0.25 o 
   1  -6   2       35.95       36.54      1.23 o 
   2  -6   2        7.67        7.33      0.83 o 
   3  -6   2        2.29        2.45      0.59 o 
   4  -6   2        6.79        6.14      0.86 o 
   5  -6   2       73.41       62.22      3.79 o 
   6  -6   2      321.65      323.03     13.63 o 
   7  -6   2       27.29       35.38      3.03 o 
  -9  -5   2      144.00      147.98      7.08 o 
  -8  -5   2       62.90       62.49      3.77 o 
  -7  -5   2       86.52       82.93      3.13 o 
  -6  -5   2      206.86      194.68      5.91 o 
  -5  -5   2       70.04       73.74      2.09 o 
  -4  -5   2      182.72      159.17      3.81 o 
  -3  -5   2      676.56      701.36     14.86 o 
  -2  -5   2     1176.33     1251.21     32.05 o 
  -1  -5   2      300.92      363.53      9.80 o 
   0  -5   2       88.23      113.00      2.74 o 
   1  -5   2        6.24        9.99      0.55 o 
   2  -5   2       90.65       87.72      2.32 o 
   3  -5   2       42.37       38.34      1.30 o 
   4  -5   2      101.17       97.84      5.13 o 
   5  -5   2        3.71        3.03      0.65 o 
   6  -5   2        0.02        1.21      0.78 o 
   7  -5   2        0.86        0.87      0.84 o 
   8  -5   2       15.36       14.10      2.04 o 
  -9  -4   2       17.91       19.45      2.01 o 
  -8  -4   2      114.87      100.34     10.17 o 
  -7  -4   2      111.85      114.17      3.15 o 
  -6  -4   2      171.17      151.99      3.84 o 
  -5  -4   2       47.82       43.83      2.23 o 
  -4  -4   2       74.68       83.33      2.21 o 
  -3  -4   2     2160.97     2166.73     53.59 o 
  -2  -4   2      135.47      143.57      4.23 o 
  -1  -4   2      150.02      131.38      5.37 o 
   0  -4   2        8.22        6.94      0.73 o 
   1  -4   2      199.46      216.97      4.91 o 
   2  -4   2     1721.15     1843.94     38.25 o 
   3  -4   2       76.95       68.77      1.91 o 
   4  -4   2       42.00       36.83      1.27 o 
   5  -4   2      389.46      399.83     11.77 o 
   6  -4   2      466.90      482.54     19.17 o 
   7  -4   2      157.39      149.70      7.40 o 
   8  -4   2       62.07       66.87      4.40 o 
  -9  -3   2      131.13      108.34      5.74 o 
  -8  -3   2        3.45        1.79      0.62 o 
  -7  -3   2      481.30      457.58     19.79 o 
  -6  -3   2       51.84       46.03      1.56 o 
  -5  -3   2       95.94       95.12      2.20 o 
  -4  -3   2        0.52        0.11      0.29 o 
  -3  -3   2      147.04      160.41      5.20 o 
  -2  -3   2      982.97     1041.44     21.69 o 
  -1  -3   2     4310.05     4453.54    111.81 o 
   0  -3   2     2057.05     2040.86     42.14 o 
   1  -3   2     1634.44     1679.93     34.77 o 
   2  -3   2     2908.18     3025.72     62.33 o 
   3  -3   2       82.25       96.63      2.44 o 
   4  -3   2       48.40       52.04      1.57 o 
   5  -3   2      147.01      165.15      5.06 o 
   6  -3   2      241.72      246.24     10.58 o 
   7  -3   2       65.39       67.00      4.12 o 
   8  -3   2      312.56      316.63     13.72 o 
   9  -3   2        0.02        0.15      0.89 o 
  -9  -2   2       20.08       18.65      2.04 o 
  -8  -2   2       49.46       55.58      3.60 o 
  -7  -2   2       42.02       34.09      2.26 o 
  -6  -2   2      542.58      602.26     18.95 o 
  -5  -2   2      102.74       96.37      2.84 o 
  -4  -2   2      900.10      912.25     19.19 o 
  -3  -2   2     1137.96     1133.16     28.70 o 
  -2  -2   2      222.40      204.13      4.51 o 
  -1  -2   2     1175.06     1096.84     22.77 o 
   0  -2   2      276.41      280.81      6.01 o 
   1  -2   2     1063.22     1097.15     22.76 o 
   2  -2   2       82.11       72.51      1.83 o 
   3  -2   2      643.76      657.21     13.89 o 
   4  -2   2      187.41      191.02      4.42 o 
   5  -2   2        5.35        4.50      0.46 o 
   6  -2   2      137.32      127.71      6.10 o 
   7  -2   2        1.18        2.47      0.97 o 
   8  -2   2        0.79        0.89      0.89 o 
   9  -2   2       81.85       86.62      5.33 o 
  -9  -1   2        5.10        6.11      1.58 o 
  -8  -1   2        2.52        5.89      1.34 o 
  -7  -1   2       61.09       59.97      6.27 o 
  -6  -1   2      137.86      143.11      3.62 o 
  -5  -1   2       39.85       37.92      1.29 o 
  -4  -1   2       92.39       98.60      2.50 o 
  -3  -1   2      332.48      349.92      7.57 o 
  -2  -1   2     2139.78     2081.03     42.93 o 
  -1  -1   2      701.53      694.81     14.47 o 
   1  -1   2      213.68      206.72      4.46 o 
   2  -1   2      663.98      668.97     14.00 o 
   3  -1   2       21.49       21.63      0.88 o 
   4  -1   2      925.10      963.28     20.19 o 
   5  -1   2       33.42       34.51      1.19 o 
   6  -1   2       92.01       97.65      3.28 o 
   7  -1   2      546.71      526.12     20.66 o 
   8  -1   2      179.05      173.78      8.31 o 
   9  -1   2        2.34        4.07      1.41 o 
  -9   0   2        9.08        7.80      1.69 o 
  -8   0   2      117.60      112.35      5.87 o 
  -7   0   2       64.51       56.97      2.43 o 
  -6   0   2      137.76      153.04      3.83 o 
  -5   0   2      633.49      672.97     14.40 o 
  -4   0   2       50.78       40.62      1.27 o 
  -3   0   2       38.69       31.53      0.99 o 
  -2   0   2     1118.67     1135.50     23.56 o 
  -1   0   2     8616.13     8375.19    172.46 o 
   0   0   2        1.05        1.46      0.15 o 
   1   0   2     5026.70     4667.47     96.17 o 
   2   0   2       76.32       65.56      1.60 o 
   3   0   2     1314.36     1344.10     27.87 o 
   4   0   2      611.60      606.23     15.59 o 
   5   0   2       76.13       72.00      1.95 o 
   6   0   2       92.20       83.65      3.92 o 
   7   0   2       24.41       27.64      1.50 o 
   8   0   2       80.13       76.59      4.51 o 
   9   0   2       83.52       90.45      5.31 o 
  10   0   2       23.06       21.17      2.51 o 
  -9   1   2       22.88       26.89      2.75 o 
  -8   1   2        2.53        3.55      1.23 o 
  -7   1   2      101.41       95.28      6.24 o 
  -6   1   2      203.65      194.91      5.98 o 
  -5   1   2      137.70      124.74      3.15 o 
  -4   1   2      209.75      202.17      4.66 o 
  -3   1   2      363.70      344.46      7.48 o 
  -2   1   2     2085.79     2070.09     42.72 o 
  -1   1   2      100.68      101.28      2.91 o 
   0   1   2       19.73       14.51      0.46 o 
   1   1   2      121.21      111.10      3.79 o 
   2   1   2     1832.57     1758.82     44.22 o 
   3   1   2      199.11      176.48      4.70 o 
   4   1   2      817.09      830.72     17.41 o 
   5   1   2      118.38      125.45      3.03 o 
   6   1   2      321.05      319.39      8.86 o 
   7   1   2      142.61      143.85      4.59 o 
   8   1   2      500.83      541.01     14.73 o 
   9   1   2       83.50       81.05      4.92 o 
  10   1   2       85.75       82.00      5.18 o 
  -9   2   2      355.72      375.86     16.10 o 
  -8   2   2        0.20        0.22      0.95 o 
  -7   2   2      182.04      142.34     14.33 o 
  -6   2   2      133.46      134.33      4.49 o 
  -5   2   2       87.91       93.17      3.27 o 
  -4   2   2        3.18        1.41      0.28 o 
  -3   2   2       68.67       83.87      2.10 o 
  -2   2   2     1934.66     1970.43     40.73 o 
  -1   2   2      969.26      858.16     17.91 o 
   0   2   2     1501.93     1606.11     33.12 o 
   1   2   2      423.56      401.20      8.43 o 
   2   2   2     7386.76     7559.63    155.40 o 
   3   2   2      223.97      220.87      5.98 o 
   4   2   2       48.27       44.29      1.22 o 
   5   2   2      931.84     1010.30     21.17 o 
   6   2   2       12.46       13.24      1.43 o 
   7   2   2        0.44        1.45      0.53 o 
   8   2   2       24.02       25.15      1.52 o 
   9   2   2      251.11      259.76     11.43 o 
  10   2   2       21.96       25.67      2.62 o 
  -8   3   2       73.87       77.72      4.89 o 
  -7   3   2      186.26      152.91     15.65 o 
  -6   3   2      211.11      208.74      6.49 o 
  -5   3   2      796.93      789.56     21.10 o 
  -4   3   2      141.89      140.58      4.44 o 
  -3   3   2       17.50       20.22      0.88 o 
  -2   3   2        7.43        5.05      0.51 o 
  -1   3   2        0.62        1.57      0.37 o 
   0   3   2     1056.95     1135.39     23.52 o 
   1   3   2       11.33       12.71      0.49 o 
   2   3   2      289.90      274.18      5.89 o 
   3   3   2     3109.71     3213.59     66.17 o 
   4   3   2      413.85      452.04     19.45 o 
   5   3   2      495.21      511.29     10.96 o 
   6   3   2      538.98      551.01     14.63 o 
   7   3   2       49.71       44.35      2.08 o 
   8   3   2      126.78      126.30      4.26 o 
   9   3   2       14.36       17.12      1.34 o 
  10   3   2       41.76       45.04      3.53 o 
  -7   4   2      191.64      162.61     22.23 o 
  -6   4   2       46.99       44.90      2.22 o 
  -5   4   2      640.38      611.82     16.70 o 
  -4   4   2      314.79      326.23      9.30 o 
  -3   4   2      118.56      104.46      5.02 o 
  -2   4   2      933.04      982.36     25.66 o 
  -1   4   2      192.35      205.91      5.82 o 
   0   4   2      712.68      697.37     14.61 o 
   1   4   2     1714.82     1741.28     35.96 o 
   2   4   2        2.22        1.47      0.22 o 
   3   4   2      268.87      272.88      5.97 o 
   4   4   2       24.90       29.30      1.75 o 
   5   4   2      532.21      544.05     11.65 o 
   6   4   2       74.85       75.46      2.69 o 
   7   4   2      138.65      128.50      5.64 o 
   8   4   2        4.12        3.62      0.71 o 
   9   4   2       52.20       47.78      5.79 o 
  10   4   2       45.04       44.35      2.81 o 
  -7   5   2        4.23        5.83      1.43 o 
  -6   5   2      159.15      149.05      5.14 o 
  -5   5   2       16.87       15.20      1.22 o 
  -4   5   2      424.73      408.34     16.28 o 
  -3   5   2       32.92       37.18      2.40 o 
  -2   5   2      284.89      276.48      7.85 o 
  -1   5   2     1553.14     1662.47     34.52 o 
   0   5   2      335.37      340.36      7.37 o 
   1   5   2      480.94      496.53     10.57 o 
   2   5   2      668.75      692.57     14.58 o 
   3   5   2      141.90      148.15      3.44 o 
   4   5   2      125.35      108.66      2.68 o 
   5   5   2      419.34      443.75      9.64 o 
   6   5   2      221.26      233.44     11.98 o 
   7   5   2        9.92       13.13      2.37 o 
   8   5   2      262.74      242.35     15.73 o 
   9   5   2       11.41       11.41      1.18 o 
  10   5   2      268.35      249.42     17.91 o 
  -7   6   2       35.73       36.29      3.10 o 
  -6   6   2       18.95       17.67      1.76 o 
  -5   6   2       29.17       24.09      1.61 o 
  -4   6   2      186.19      178.37      5.72 o 
  -3   6   2      150.60      140.60      4.61 o 
  -2   6   2      212.41      202.94      6.09 o 
  -1   6   2       66.98       64.50      1.73 o 
   0   6   2      975.83     1020.06     21.36 o 
   1   6   2     1943.14     2047.20     42.40 o 
   2   6   2      115.81      105.94      2.61 o 
   3   6   2       40.02       36.37      1.15 o 
   4   6   2        6.63        9.94      0.56 o 
   5   6   2      116.77      116.61      2.94 o 
   6   6   2       82.58       72.29      2.60 o 
   7   6   2        9.66        7.55      0.80 o 
   8   6   2       97.89       86.07      3.26 o 
   9   6   2      362.58      329.06     34.44 o 
  10   6   2      129.58      129.04      6.56 o 
  -6   7   2       30.13       33.12      2.09 o 
  -5   7   2       57.83       59.87      2.76 o 
  -4   7   2        1.29        0.75      0.53 o 
  -3   7   2      219.60      223.72      6.85 o 
  -2   7   2      205.66      230.70      6.89 o 
  -1   7   2        7.63        5.03      0.92 o 
   0   7   2       33.32       27.15      0.98 o 
   1   7   2      529.47      547.08     11.75 o 
   2   7   2      828.44      834.50     17.63 o 
   3   7   2        7.84        7.85      0.50 o 
   4   7   2       42.28       45.79      1.43 o 
   5   7   2       66.25       64.11      3.02 o 
   6   7   2      194.35      200.23      5.90 o 
   7   7   2       26.50       26.69      1.63 o 
   8   7   2      141.30      137.58      6.67 o 
   9   7   2      112.80      126.17      6.41 o 
  10   7   2      167.18      151.35      7.54 o 
  -6   8   2        0.00        0.30      0.63 o 
  -5   8   2        0.03       -0.41      0.51 o 
  -4   8   2       52.62       54.61      2.09 o 
  -3   8   2       16.25       16.22      1.29 o 
  -2   8   2      165.25      154.49      6.87 o 
  -1   8   2       16.72       20.76      1.78 o 
   0   8   2      299.50      283.02      8.14 o 
   1   8   2      163.18      154.86      3.76 o 
   2   8   2      829.11      850.85     18.03 o 
   3   8   2      500.14      526.07     11.39 o 
   4   8   2        1.20        0.14      0.29 o 
   5   8   2       54.09       56.94      2.31 o 
   6   8   2        0.04       -0.41      0.63 o 
   7   8   2       65.23       59.54      3.70 o 
   8   8   2      102.07       86.02      4.87 o 
   9   8   2        4.61        3.25      1.24 o 
  10   8   2        2.33        2.79      1.15 o 
  -5   9   2        6.02        6.34      1.95 o 
  -4   9   2        1.97        0.42      0.63 o 
  -3   9   2      127.56      104.24      3.93 o 
  -2   9   2       13.05       15.07      1.50 o 
  -1   9   2       55.30       60.49      2.53 o 
   0   9   2        1.24        1.43      0.48 o 
   1   9   2       29.57       37.02      2.69 o 
   2   9   2      258.10      245.74      8.84 o 
   3   9   2        3.49        5.38      0.86 o 
   4   9   2      455.98      468.59     12.78 o 
   5   9   2       13.56       13.89      1.15 o 
   6   9   2       14.79       11.94      1.58 o 
   7   9   2       16.82       20.97      2.19 o 
   8   9   2       33.23       31.20      2.73 o 
   9   9   2        0.50       -0.67      0.78 o 
  10   9   2        9.18       15.04      2.23 o 
  -4  10   2       21.23       19.48      1.65 o 
  -3  10   2      161.93      149.66     16.19 o 
  -2  10   2      177.73      128.27     20.67 o 
  -1  10   2      319.87      311.09     13.44 o 
   0  10   2      228.42      215.29      9.76 o 
   1  10   2      421.01      395.51     16.22 o 
   2  10   2       29.05       32.53      1.67 o 
   3  10   2      360.95      336.17     18.30 o 
   4  10   2     1831.02     1814.29     46.56 o 
   5  10   2      290.32      307.05      8.93 o 
   6  10   2       70.42       66.42      2.81 o 
   7  10   2       11.74       12.48      1.78 o 
   8  10   2       61.27       53.42      3.85 o 
   9  10   2        0.54        2.95      1.26 o 
  -3  11   2       14.27       17.25      2.34 o 
  -2  11   2       67.85       70.89      4.74 o 
  -1  11   2       61.75       76.62      4.89 o 
   0  11   2        9.27        9.25      1.76 o 
   1  11   2        4.73        5.46      1.32 o 
   2  11   2      529.23      523.09     21.01 o 
   3  11   2      176.09      170.32      6.19 o 
   4  11   2       75.22       72.62      2.39 o 
   5  11   2       11.62        9.81      1.14 o 
   6  11   2       49.35       49.22      3.53 o 
   7  11   2       34.53       32.67      2.92 o 
   8  11   2        0.01       -0.11      1.00 o 
   9  11   2        2.09        3.06      1.37 o 
  -2  12   2        4.88        8.12      1.99 o 
  -1  12   2      158.59      164.73      8.55 o 
   0  12   2       44.49       52.01      3.86 o 
   1  12   2      181.59      162.39      8.18 o 
   2  12   2       23.09       29.22      2.73 o 
   3  12   2        3.38        2.28      1.06 o 
   4  12   2       88.12       78.97      3.87 o 
   5  12   2      163.10      173.58      6.16 o 
   6  12   2      137.08      155.22      7.66 o 
   7  12   2       38.20       34.60      3.19 o 
   8  12   2       22.28       30.44      3.12 o 
  -1  13   2        3.05        1.50      1.34 o 
   0  13   2       14.15       19.33      2.41 o 
   1  13   2        8.35       10.27      1.99 o 
   2  13   2        0.28       -0.52      0.93 o 
   3  13   2        4.00        5.52      1.49 o 
   4  13   2      105.17      106.32      6.08 o 
   5  13   2        0.11        0.30      0.69 o 
   6  13   2       45.67       62.24      4.29 o 
   7  13   2        7.93       15.88      2.38 o 
   1  14   2      104.06      105.19      6.47 o 
   2  14   2        3.88        3.66      1.47 o 
   3  14   2       46.84       50.78      3.97 o 
   4  14   2        4.57        4.90      1.50 o 
   5  14   2        2.76        2.19      0.91 o 
   6  14   2       17.26       17.74      2.45 o 
  -3 -13   3       41.81       44.68      2.60 o 
  -2 -13   3       32.10       31.44      3.32 o 
  -5 -12   3        0.18       -0.15      0.67 o 
  -4 -12   3      166.35      196.20      6.71 o 
  -3 -12   3       20.00       19.75      1.67 o 
  -2 -12   3       19.50       19.13      1.95 o 
  -1 -12   3       13.48       15.19      2.23 o 
   0 -12   3        2.25        6.56      1.91 o 
   1 -12   3      474.61      559.84     23.36 o 
  -7 -11   3       12.31       13.74      1.48 o 
  -6 -11   3       15.13       15.83      1.49 o 
  -5 -11   3       38.30       31.37      2.05 o 
  -4 -11   3        0.59        0.34      0.57 o 
  -3 -11   3       71.41       78.79      3.37 o 
  -2 -11   3        0.32        1.05      0.66 o 
  -1 -11   3       55.04       48.52      3.75 o 
   0 -11   3        3.50        7.47      1.91 o 
   1 -11   3       23.40       28.29      2.92 o 
   2 -11   3        5.64        4.85      1.71 o 
   3 -11   3      105.28      120.87      7.04 o 
  -7 -10   3        4.49        7.57      1.19 o 
  -6 -10   3       10.62       11.84      1.27 o 
  -5 -10   3       20.69       19.69      2.04 o 
  -4 -10   3      190.14      185.68      6.99 o 
  -3 -10   3        0.03        1.03      0.62 o 
  -2 -10   3        0.39        0.21      0.49 o 
  -1 -10   3      106.09       95.69      3.67 o 
   0 -10   3       69.33       65.04      4.35 o 
   1 -10   3        0.10        0.24      0.98 o 
   2 -10   3      161.92      182.35      9.07 o 
   3 -10   3      124.16      125.47      7.04 o 
   4 -10   3       11.64       13.65      2.28 o 
  -8  -9   3       12.07       22.10      2.53 o 
  -7  -9   3        8.56        6.37      1.04 o 
  -6  -9   3        0.43        0.51      0.51 o 
  -5  -9   3       36.17       37.40      2.65 o 
  -4  -9   3       82.17       78.57      3.20 o 
  -3  -9   3      491.73      488.19     13.59 o 
  -2  -9   3      229.32      211.43      6.59 o 
  -1  -9   3        0.96        0.64      0.46 o 
   0  -9   3       13.39       11.79      1.09 o 
   1  -9   3       22.44       26.41      2.62 o 
   2  -9   3       73.50       67.66      4.38 o 
   3  -9   3       67.64       74.08      4.76 o 
   4  -9   3      445.74      422.25     17.80 o 
   5  -9   3        2.56        2.27      1.43 o 
  -8  -8   3       18.65       29.53      2.82 o 
  -7  -8   3       37.55       44.53      3.58 o 
  -6  -8   3       27.02       29.69      1.79 o 
  -5  -8   3      581.08      585.75     16.06 o 
  -4  -8   3       38.49       42.16      2.09 o 
  -3  -8   3       83.35       87.25      3.29 o 
  -2  -8   3      850.48      849.79     22.48 o 
  -1  -8   3        0.51        0.17      0.47 o 
   0  -8   3      206.94      191.36      5.91 o 
   1  -8   3       24.33       23.31      1.44 o 
   2  -8   3      122.91      110.98      5.91 o 
   3  -8   3        8.02        6.57      1.52 o 
   4  -8   3      210.76      227.92     10.46 o 
   5  -8   3       27.84       24.89      2.66 o 
  -9  -7   3       27.34       28.83      2.64 o 
  -8  -7   3        0.84        0.97      0.89 o 
  -7  -7   3       66.91       70.67      3.01 o 
  -6  -7   3       12.82       11.93      1.12 o 
  -5  -7   3      229.14      223.70      6.82 o 
  -4  -7   3       57.51       53.73      2.32 o 
  -3  -7   3       13.68       17.84      1.19 o 
  -2  -7   3        2.78        2.13      0.73 o 
  -1  -7   3      847.65      834.00     21.91 o 
   0  -7   3      322.42      317.92      8.98 o 
   1  -7   3       60.13       53.34      2.18 o 
   2  -7   3        7.98        8.92      0.91 o 
   3  -7   3       16.58       17.47      1.25 o 
   4  -7   3      468.31      478.15     13.42 o 
   5  -7   3       82.75       71.99      5.24 o 
   6  -7   3        9.80        9.66      1.73 o 
   7  -7   3        1.22        1.06      1.08 o 
  -9  -6   3       13.84       19.45      2.19 o 
  -8  -6   3        0.46       -0.33      0.78 o 
  -7  -6   3       21.27       24.55      1.56 o 
  -6  -6   3      105.49      106.28      3.80 o 
  -5  -6   3       89.13       82.10      3.08 o 
  -4  -6   3      591.91      567.93     28.63 o 
  -3  -6   3       69.74       76.09      2.82 o 
  -2  -6   3        0.28       -0.17      0.33 o 
  -1  -6   3      557.88      584.64     15.56 o 
   0  -6   3       32.63       29.09      1.41 o 
   1  -6   3       90.70       96.61      2.57 o 
   2  -6   3       39.35       41.32      1.42 o 
   3  -6   3      109.00      104.68      3.61 o 
   4  -6   3      362.14      377.76     10.76 o 
   5  -6   3      194.95      175.09     11.91 o 
   6  -6   3      389.88      407.71     16.72 o 
   7  -6   3        2.44        2.73      1.15 o 
  -9  -5   3       21.80       22.77      2.27 o 
  -8  -5   3        0.74        2.23      0.97 o 
  -7  -5   3      272.16      280.46      8.29 o 
  -6  -5   3       34.94       33.05      1.72 o 
  -5  -5   3        3.55        3.17      0.64 o 
  -4  -5   3        7.10        7.70      0.78 o 
  -3  -5   3      152.76      186.44      5.57 o 
  -2  -5   3       36.13       44.42      1.84 o 
  -1  -5   3       90.76      100.51      4.52 o 
   0  -5   3      172.61      185.45      4.28 o 
   1  -5   3       19.34       30.38      1.07 o 
   2  -5   3       69.52       73.79      2.07 o 
   3  -5   3      648.47      675.69     14.51 o 
   4  -5   3       13.33       10.77      1.76 o 
   5  -5   3       50.92       57.13      2.46 o 
   6  -5   3       15.83       13.71      1.76 o 
   7  -5   3       16.28       20.04      2.15 o 
   8  -5   3       40.53       39.06      3.32 o 
  -8  -4   3      132.40      122.71      5.93 o 
  -7  -4   3      449.01      444.56     12.32 o 
  -6  -4   3      600.93      549.40     14.73 o 
  -5  -4   3      100.13      100.87      2.75 o 
  -4  -4   3      254.44      278.77      6.31 o 
  -3  -4   3     1683.18     1790.22     37.19 o 
  -2  -4   3     2943.75     3172.55     65.48 o 
  -1  -4   3      572.63      607.57     12.88 o 
   0  -4   3      499.94      505.67     10.80 o 
   1  -4   3       13.54       13.20      0.61 o 
   2  -4   3      377.83      370.26      8.12 o 
   3  -4   3      219.11      275.86      6.25 o 
   4  -4   3      652.27      709.29     15.22 o 
   5  -4   3        2.95        1.06      0.46 o 
   6  -4   3       45.64       37.09      2.79 o 
   7  -4   3        0.17        0.50      0.74 o 
   8  -4   3      344.01      387.68     16.42 o 
  -8  -3   3       21.73       18.11      1.33 o 
  -7  -3   3       50.37       48.88      2.90 o 
  -6  -3   3      102.62       91.89      3.17 o 
  -5  -3   3     1174.50     1114.67     23.53 o 
  -4  -3   3       16.06       13.73      0.69 o 
  -3  -3   3       43.18       54.77      1.57 o 
  -2  -3   3      966.81      971.54     20.34 o 
  -1  -3   3     1303.23     1274.77     26.51 o 
   0  -3   3      651.08      678.65     14.28 o 
   1  -3   3        9.29       12.16      0.54 o 
   2  -3   3        9.71        8.86      0.52 o 
   3  -3   3      403.87      457.25      9.91 o 
   4  -3   3       53.22       49.11      1.54 o 
   5  -3   3        7.19       11.15      0.69 o 
   6  -3   3      266.55      248.44     10.60 o 
   7  -3   3       27.04       26.67      2.41 o 
   8  -3   3        0.32        1.17      0.89 o 
   9  -3   3        1.19        2.51      1.15 o 
  -9  -2   3        0.54        0.20      0.97 o 
  -8  -2   3        1.73        1.89      0.97 o 
  -7  -2   3       50.09       44.26      1.64 o 
  -6  -2   3      129.35      117.21      6.13 o 
  -5  -2   3       23.40       19.84      0.90 o 
  -4  -2   3      101.09       85.60      2.28 o 
  -3  -2   3       45.77       45.24      1.35 o 
  -2  -2   3        3.95        1.37      0.35 o 
  -1  -2   3       31.33       31.01      0.94 o 
   0  -2   3      116.76      110.56      2.59 o 
   1  -2   3      407.32      409.02      8.73 o 
   2  -2   3      597.91      638.08     13.51 o 
   3  -2   3     2560.50     2751.99     56.84 o 
   4  -2   3      226.47      196.60      4.56 o 
   5  -2   3       70.87       75.35      2.11 o 
   6  -2   3        0.27        0.49      0.43 o 
   7  -2   3      102.47       95.76      5.17 o 
   8  -2   3      165.00      174.38      8.46 o 
   9  -2   3       45.76       57.13      4.10 o 
  -9  -1   3        2.38        4.51      1.41 o 
  -8  -1   3       19.13       23.72      2.32 o 
  -7  -1   3       68.56       64.86      2.66 o 
  -6  -1   3        7.03        8.42      0.66 o 
  -5  -1   3        1.05        1.25      0.68 o 
  -4  -1   3      770.06      814.08     17.24 o 
  -3  -1   3       47.09       45.54      1.38 o 
  -2  -1   3     2615.00     2568.34     53.03 o 
  -1  -1   3     5110.20     5104.24    127.72 o 
   0  -1   3     1077.66     1010.63     23.29 o 
   1  -1   3     1514.16     1548.27     32.02 o 
   2  -1   3        0.89        1.67      0.28 o 
   3  -1   3        0.18        0.25      0.45 o 
   4  -1   3      145.62      112.35      3.31 o 
   5  -1   3       24.59       28.32      1.19 o 
   6  -1   3      133.99      140.70      5.18 o 
   7  -1   3      473.63      462.28     18.41 o 
   8  -1   3      644.98      634.40     24.89 o 
   9  -1   3        3.58        2.64      1.15 o 
  -9   0   3        4.60        5.59      1.56 o 
  -8   0   3       52.54       41.68      3.16 o 
  -7   0   3       24.42       21.27      1.41 o 
  -6   0   3      317.48      326.89     28.28 o 
  -5   0   3      262.54      250.39      5.78 o 
  -4   0   3       24.25       19.69      1.18 o 
  -3   0   3     1315.54     1373.07     28.59 o 
  -2   0   3       18.61       13.32      0.56 o 
  -1   0   3     1400.60     1326.93     27.47 o 
   0   0   3      511.16      430.81      9.14 o 
   1   0   3      521.78      501.87     10.54 o 
   2   0   3      515.98      469.89      9.92 o 
   3   0   3      211.46      191.17      4.57 o 
   4   0   3      187.17      184.40      4.20 o 
   5   0   3        2.11        0.45      0.21 o 
   6   0   3        4.23        5.49      0.73 o 
   7   0   3      334.98      313.98      8.92 o 
   8   0   3      446.78      463.48     18.72 o 
   9   0   3        0.00        1.41      1.00 o 
  10   0   3       11.22       13.85      2.14 o 
  -9   1   3       23.84       22.25      2.62 o 
  -8   1   3       25.26       24.42      2.43 o 
  -7   1   3       27.96       26.80      2.62 o 
  -6   1   3      126.46      126.13      4.27 o 
  -5   1   3        0.00        0.01      0.34 o 
  -4   1   3      943.13     1049.25     28.53 o 
  -3   1   3        8.69        5.98      0.41 o 
  -2   1   3      114.67      100.79      2.43 o 
  -1   1   3      215.78      190.34      4.99 o 
   0   1   3      113.30      123.56      2.79 o 
   1   1   3      952.49      854.49     17.76 o 
   2   1   3      199.29      201.02      4.38 o 
   3   1   3     2390.88     2442.34     61.32 o 
   4   1   3      783.22      842.37     17.66 o 
   5   1   3       34.25       36.03      1.10 o 
   6   1   3        9.78        8.50      0.79 o 
   7   1   3       10.51       13.02      1.06 o 
   8   1   3       82.66       72.16      2.90 o 
   9   1   3      149.92      154.75      7.66 o 
  10   1   3        2.29        1.45      1.23 o 
  -8   2   3       97.47       89.41      5.35 o 
  -7   2   3       49.88       37.11      5.24 o 
  -6   2   3        0.20        0.22      0.50 o 
  -5   2   3        3.99        3.09      0.62 o 
  -4   2   3      805.44      875.20     23.13 o 
  -3   2   3     3071.02     3250.76     67.07 o 
  -2   2   3     1118.16     1074.03     22.41 o 
  -1   2   3      163.31      155.60      3.50 o 
   0   2   3    25338.78    23410.06    481.49 o 
   1   2   3     4989.67     4807.76     99.00 o 
   2   2   3     5795.18     5579.52    114.80 o 
   3   2   3      312.80      308.66      8.21 o 
   4   2   3      146.83      154.86      4.47 o 
   5   2   3      519.30      549.79     14.48 o 
   6   2   3      149.55      127.72      4.05 o 
   7   2   3       63.34       52.66      4.69 o 
   8   2   3       36.15       39.68      1.98 o 
   9   2   3        3.89        4.13      0.83 o 
  10   2   3      152.64      155.56      7.95 o 
  -8   3   3        5.63        6.04      1.62 o 
  -7   3   3       25.85       25.86      3.54 o 
  -6   3   3       63.96       65.29      2.78 o 
  -5   3   3       21.73       21.73      2.29 o 
  -4   3   3      285.55      281.94     16.30 o 
  -3   3   3      541.33      573.56     15.39 o 
  -2   3   3        4.34        4.92      0.28 o 
  -1   3   3      632.62      622.59     13.11 o 
   0   3   3      188.21      180.60      4.00 o 
   1   3   3      537.04      503.95     10.68 o 
   2   3   3     2598.16     2686.63     55.32 o 
   3   3   3      842.39      846.53     17.71 o 
   4   3   3      145.18      136.46      4.99 o 
   5   3   3      457.85      481.48     12.77 o 
   6   3   3      187.38      182.64      5.59 o 
   7   3   3       13.57       12.36      1.22 o 
   8   3   3        2.00        3.07      0.70 o 
   9   3   3       36.81       31.63      1.84 o 
  10   3   3       27.58       31.18      2.84 o 
  -8   4   3       18.99       19.45      2.40 o 
  -7   4   3       10.94       11.04      1.26 o 
  -6   4   3      387.21      390.69     11.34 o 
  -5   4   3        1.15        2.21      0.73 o 
  -4   4   3       28.21       23.53      2.09 o 
  -3   4   3        2.52        4.03      0.63 o 
  -2   4   3      567.31      587.83     15.70 o 
  -1   4   3     2124.94     2250.99     57.72 o 
   0   4   3      193.10      189.87      4.25 o 
   1   4   3        0.02       -0.12      0.12 o 
   2   4   3     1553.89     1580.04     32.74 o 
   3   4   3      158.06      154.29      3.54 o 
   4   4   3       82.26       85.19      2.14 o 
   5   4   3      611.45      652.67     13.87 o 
   6   4   3     1774.61     1804.92     45.92 o 
   7   4   3       20.27       21.15      1.69 o 
   8   4   3      315.53      315.15      9.08 o 
   9   4   3       35.31       36.82      2.01 o 
  10   4   3       38.02       41.92      2.27 o 
  -7   5   3       55.91       52.61      6.44 o 
  -6   5   3      417.81      442.02     12.76 o 
  -5   5   3      154.51      149.14      5.05 o 
  -4   5   3        5.17        6.77      0.91 o 
  -3   5   3      202.67      210.96      8.01 o 
  -2   5   3       21.15       16.07      1.02 o 
  -1   5   3      377.26      359.56      9.90 o 
   0   5   3        0.18       -0.18      0.18 o 
   1   5   3     1337.93     1395.36     29.00 o 
   2   5   3      549.57      560.28     11.92 o 
   3   5   3        3.76        2.89      0.32 o 
   4   5   3       93.31      105.27      2.61 o 
   5   5   3      185.52      193.02      4.48 o 
   6   5   3        4.93        6.01      0.74 o 
   7   5   3     1053.07     1044.88     27.15 o 
   8   5   3       29.46       28.61      1.64 o 
   9   5   3      241.94      251.34      8.72 o 
  10   5   3       92.20       92.12      6.29 o 
  -7   6   3       13.08        8.12      1.99 o 
  -6   6   3      607.56      579.42     16.38 o 
  -5   6   3        3.68        3.65      1.26 o 
  -4   6   3      315.27      317.62     10.58 o 
  -3   6   3        2.86        5.46      0.81 o 
  -2   6   3      188.92      186.97      5.71 o 
  -1   6   3      194.52      171.86      7.25 o 
   0   6   3       89.27       89.81      3.18 o 
   1   6   3        4.89        7.44      0.46 o 
   2   6   3       56.11       59.87      1.67 o 
   3   6   3     1537.24     1596.82     33.21 o 
   4   6   3       30.36       30.10      1.06 o 
   5   6   3      618.30      642.82     13.77 o 
   6   6   3       25.00       26.89      1.37 o 
   7   6   3       52.76       52.83      2.22 o 
   8   6   3      259.77      262.71      7.78 o 
   9   6   3        6.74        3.67      0.80 o 
  10   6   3       53.41       57.06      4.65 o 
  -6   7   3       46.44       46.41      2.93 o 
  -5   7   3      123.88      123.87      3.73 o 
  -4   7   3       93.71       92.38      3.58 o 
  -3   7   3      242.13      248.14      7.51 o 
  -2   7   3       49.62       49.37      3.34 o 
  -1   7   3      151.28      153.86     13.26 o 
   0   7   3       97.41       94.20      2.44 o 
   1   7   3      453.42      472.47     10.24 o 
   2   7   3      324.03      353.30      7.79 o 
   3   7   3      130.74      124.51      3.10 o 
   4   7   3      534.32      528.67     11.44 o 
   5   7   3        9.69       10.77      0.90 o 
   6   7   3       48.95       53.70      2.14 o 
   7   7   3      232.54      226.23      6.73 o 
   8   7   3       89.85       76.73      6.20 o 
   9   7   3        2.50        2.12      1.04 o 
  10   7   3       81.31       82.89      4.96 o 
  -6   8   3        0.27        0.43      0.69 o 
  -5   8   3       23.49       26.12      1.86 o 
  -4   8   3       26.19       24.70      1.69 o 
  -3   8   3       84.88       90.79      3.54 o 
  -2   8   3       13.42       15.27      1.19 o 
  -1   8   3      426.80      437.48     12.21 o 
   0   8   3        0.18        1.84      0.46 o 
   1   8   3        2.85        1.64      0.41 o 
   2   8   3      325.11      331.66      7.42 o 
   3   8   3      280.56      299.74      6.78 o 
   4   8   3      269.44      265.30      6.09 o 
   5   8   3      200.50      193.16      4.64 o 
   6   8   3       29.39       28.51      2.28 o 
   7   8   3       37.06       36.68      2.77 o 
   8   8   3        2.66        2.41      1.04 o 
   9   8   3        9.07       11.48      1.76 o 
  10   8   3        0.26        0.33      1.00 o 
  -5   9   3        1.70        2.84      0.95 o 
  -4   9   3       14.62       16.93      1.48 o 
  -3   9   3       49.39       45.84      2.34 o 
  -2   9   3      269.75      283.10      8.52 o 
  -1   9   3        4.89        7.62      0.93 o 
   0   9   3      108.36      112.07      3.86 o 
   1   9   3        6.26        8.68      0.83 o 
   2   9   3        1.15        1.13      0.33 o 
   3   9   3        0.66        2.32      0.93 o 
   4   9   3      552.84      499.11     29.66 o 
   5   9   3      397.26      400.03     11.10 o 
   6   9   3       70.06       67.23      3.92 o 
   7   9   3       10.35        8.64      1.63 o 
   8   9   3       39.17       32.52      2.79 o 
   9   9   3      131.54      123.02      6.50 o 
  10   9   3       71.28       70.03      4.66 o 
  -4  10   3       10.15       14.38      1.47 o 
  -3  10   3      138.97      130.13      9.05 o 
  -2  10   3        0.26        1.34      0.66 o 
  -1  10   3      352.09      335.76     25.31 o 
   0  10   3      135.28      110.16     14.37 o 
   1  10   3       49.30       57.47      3.70 o 
   2  10   3        7.54        7.27      1.59 o 
   3  10   3        0.02       -0.21      1.02 o 
   4  10   3       73.75       82.13      4.22 o 
   5  10   3      330.27      340.66      9.74 o 
   6  10   3        3.26        2.38      1.04 o 
   7  10   3       28.53       25.00      2.43 o 
   8  10   3       71.43       71.78      4.51 o 
   9  10   3       38.76       39.64      3.32 o 
  10  10   3       41.78       58.58      4.25 o 
  -3  11   3       76.29       79.25      5.24 o 
  -2  11   3       18.25       20.78      2.41 o 
  -1  11   3       22.12       24.48      2.54 o 
   0  11   3        7.86       11.57      1.73 o 
   1  11   3       90.80       92.48      5.24 o 
   2  11   3       14.70       10.68      1.65 o 
   3  11   3      523.46      485.40     38.66 o 
   4  11   3        0.47        1.37      0.62 o 
   5  11   3        5.37        5.25      0.90 o 
   6  11   3       63.59       66.15      4.14 o 
   7  11   3       97.57      100.71      5.61 o 
   8  11   3       64.30       51.12      3.81 o 
   9  11   3        4.65        6.02      1.67 o 
  -2  12   3       15.84       19.26      2.58 o 
  -1  12   3       26.64       23.94      2.66 o 
   0  12   3       27.78       21.80      2.41 o 
   1  12   3      384.67      343.79     14.79 o 
   2  12   3       46.67       55.06      3.84 o 
   3  12   3       83.28       86.01      5.03 o 
   4  12   3       20.48       19.17      1.43 o 
   5  12   3      198.43      205.76      6.57 o 
   6  12   3      158.77      179.54      8.47 o 
   7  12   3      314.12      342.10     14.45 o 
   8  12   3       36.75       37.96      3.36 o 
  -1  13   3       18.47       17.44      2.58 o 
   0  13   3        3.78        5.22      1.52 o 
   1  13   3       60.95       67.87      4.66 o 
   2  13   3      256.11      263.88     12.05 o 
   3  13   3        0.69        1.75      1.10 o 
   4  13   3       67.06       65.87      4.38 o 
   5  13   3        2.93        2.93      1.37 o 
   6  13   3       28.70       22.38      2.47 o 
   7  13   3       70.83       89.07      5.39 o 
   8  13   3        1.88        4.03      1.52 o 
   1  14   3       45.24       40.16      3.58 o 
   2  14   3       15.51       18.02      2.43 o 
   3  14   3      105.44      106.86      6.26 o 
   4  14   3        9.55        9.75      1.99 o 
   5  14   3       32.14       35.05      3.19 o 
   6  14   3       15.95       14.84      2.21 o 
  -4 -12   4        5.94        7.12      1.24 o 
  -3 -12   4      274.44      323.37     10.02 o 
  -2 -12   4       61.63       68.39      3.23 o 
  -1 -12   4       20.71       23.25      2.92 o 
   0 -12   4      217.97      231.29     11.41 o 
  -6 -11   4        1.33        1.33      0.82 o 
  -5 -11   4        0.41        0.40      0.70 o 
  -4 -11   4       89.25       99.40      4.06 o 
  -3 -11   4      203.42      217.66      7.58 o 
  -2 -11   4       14.83       10.92      1.23 o 
  -1 -11   4       27.49       32.40      2.03 o 
   0 -11   4       12.75        8.10      1.89 o 
   1 -11   4      113.59      103.50      6.32 o 
   2 -11   4       40.11       42.96      3.81 o 
  -7 -10   4       47.17       45.14      5.03 o 
  -6 -10   4        0.06        0.61      0.65 o 
  -5 -10   4       18.69       19.28      1.60 o 
  -4 -10   4       17.48       22.81      1.65 o 
  -3 -10   4      122.40      122.26      4.53 o 
  -2 -10   4        7.27        7.81      1.11 o 
  -1 -10   4        0.04        0.55      0.59 o 
   0 -10   4        0.37        0.00      0.84 o 
   1 -10   4       35.20       35.92      3.32 o 
   2 -10   4        0.02        1.17      1.21 o 
   3 -10   4      188.06      199.34      9.89 o 
   4 -10   4       23.35       17.44      2.66 o 
  -7  -9   4       47.26       52.29      2.71 o 
  -6  -9   4        2.15        5.95      1.74 o 
  -5  -9   4       23.57       27.75      1.78 o 
  -4  -9   4        0.07        1.34      0.62 o 
  -3  -9   4      185.35      188.10      6.11 o 
  -2  -9   4      540.68      513.67     14.31 o 
  -1  -9   4      540.74      534.55     14.81 o 
   0  -9   4      101.31       88.59      3.43 o 
   1  -9   4      151.32      143.66      7.36 o 
   2  -9   4       50.07       53.59      3.92 o 
   3  -9   4       86.41       87.98      5.42 o 
   4  -9   4       87.02       73.77      4.90 o 
   5  -9   4       93.30       63.96      4.59 o 
  -8  -8   4       11.91       13.84      2.10 o 
  -7  -8   4       43.21       40.53      2.28 o 
  -6  -8   4        1.10        0.59      0.66 o 
  -5  -8   4       29.90       28.19      1.74 o 
  -4  -8   4        0.70        0.43      0.48 o 
  -3  -8   4      330.28      329.18      9.59 o 
  -2  -8   4       37.20       40.56      2.01 o 
  -1  -8   4       17.22       14.85      1.21 o 
   0  -8   4       21.29       22.39      1.44 o 
   1  -8   4      236.44      227.52      6.90 o 
   2  -8   4     1369.47     1444.71     54.25 o 
   3  -8   4       24.96       24.57      2.54 o 
   4  -8   4        1.47        1.23      1.17 o 
   5  -8   4       70.38       54.17      3.96 o 
  -8  -7   4       34.94       34.55      3.03 o 
  -7  -7   4       26.31       28.23      1.93 o 
  -6  -7   4       43.37       39.91      3.88 o 
  -5  -7   4        0.12        2.68      0.70 o 
  -4  -7   4      198.32      203.33      6.35 o 
  -3  -7   4       81.20       73.86      2.92 o 
  -2  -7   4       49.62       44.61      2.05 o 
  -1  -7   4      257.29      245.21      7.24 o 
   0  -7   4     1196.33     1110.58     48.47 o 
   1  -7   4      160.70      148.05      4.77 o 
   2  -7   4       45.32       49.68      2.18 o 
   3  -7   4      369.63      394.12     16.22 o 
   4  -7   4      179.45      165.81      8.01 o 
   5  -7   4      272.41      258.26     30.56 o 
   6  -7   4       30.22       34.49      2.88 o 
  -8  -6   4       34.35       37.69      3.05 o 
  -7  -6   4       56.40       51.06      2.46 o 
  -6  -6   4       24.00       24.93      1.59 o 
  -5  -6   4      673.97      664.47     17.92 o 
  -4  -6   4       53.55       46.22      2.13 o 
  -3  -6   4        0.11        0.21      0.38 o 
  -2  -6   4       19.91       15.01      1.07 o 
  -1  -6   4       35.86       34.00      2.43 o 
   0  -6   4       49.01       37.32      1.72 o 
   1  -6   4      868.46      854.42     32.71 o 
   2  -6   4      191.36      184.67      4.50 o 
   3  -6   4      123.88      131.74      4.06 o 
   4  -6   4        7.42        9.75      1.25 o 
   5  -6   4        4.57        6.72      0.97 o 
   6  -6   4        0.20       -0.59      0.63 o 
   7  -6   4       22.68       23.16      2.47 o 
  -9  -5   4        1.27        1.69      1.06 o 
  -8  -5   4       11.82       10.40      1.65 o 
  -7  -5   4      131.22      149.14      6.12 o 
  -6  -5   4       21.40       23.38      1.49 o 
  -5  -5   4     1229.70     1270.97     32.98 o 
  -4  -5   4        5.64        5.84      1.55 o 
  -3  -5   4      153.08      137.37      4.40 o 
  -2  -5   4      252.07      247.22      7.14 o 
  -1  -5   4      671.82      650.41     17.18 o 
   0  -5   4      127.26      125.73      3.10 o 
   1  -5   4      520.80      526.09     11.39 o 
   2  -5   4        2.37        4.04      0.47 o 
   3  -5   4      270.77      263.27      6.11 o 
   4  -5   4       23.74       20.84      1.02 o 
   5  -5   4      174.41      159.70     11.54 o 
   6  -5   4        0.00        0.07      0.63 o 
   7  -5   4        7.85        9.58      1.80 o 
   8  -5   4        9.69        9.25      1.84 o 
  -8  -4   4       70.24       63.46      3.96 o 
  -7  -4   4      297.54      313.07      9.12 o 
  -6  -4   4       18.72       15.96      1.19 o 
  -5  -4   4      357.54      346.55      9.76 o 
  -4  -4   4      458.46      462.97     27.61 o 
  -3  -4   4       12.05       15.78      0.77 o 
  -2  -4   4      741.01      768.36     16.29 o 
  -1  -4   4     1496.75     1625.15     33.80 o 
   0  -4   4       79.54       88.71      2.27 o 
   1  -4   4       71.03       75.56      2.03 o 
   2  -4   4       99.28       95.40      2.50 o 
   3  -4   4       27.04       28.30      1.11 o 
   4  -4   4      452.51      481.93     10.62 o 
   5  -4   4      450.21      409.33     14.78 o 
   6  -4   4       95.11       90.64      4.90 o 
   7  -4   4       72.61       76.26      4.64 o 
   8  -4   4      106.02      122.19      6.63 o 
  -7  -3   4       87.36       85.57      3.01 o 
  -6  -3   4       87.56       75.63      2.31 o 
  -5  -3   4        0.17        0.36      0.25 o 
  -4  -3   4        0.01        1.31      0.51 o 
  -3  -3   4      177.54      165.93      3.97 o 
  -2  -3   4      210.10      223.53      5.09 o 
  -1  -3   4       48.99       51.62      1.46 o 
   0  -3   4        8.82       10.00      0.59 o 
   1  -3   4      375.20      370.45      8.07 o 
   2  -3   4      107.88       97.17      2.48 o 
   3  -3   4       12.22       11.57      0.84 o 
   4  -3   4       35.12       36.97      1.31 o 
   5  -3   4       21.53       23.17      1.03 o 
   6  -3   4       49.85       49.19      3.21 o 
   7  -3   4       21.18       23.62      2.28 o 
   8  -3   4       28.53       26.84      2.60 o 
   9  -3   4        4.44        5.00      1.50 o 
  -9  -2   4       15.12       13.33      1.95 o 
  -8  -2   4       42.76       39.54      3.03 o 
  -7  -2   4       38.19       34.47      1.69 o 
  -6  -2   4      122.65      120.90      3.28 o 
  -5  -2   4      528.70      534.66     11.70 o 
  -4  -2   4       90.40       77.52      2.17 o 
  -3  -2   4       56.60       52.56      1.56 o 
  -2  -2   4       19.76       15.83      1.23 o 
  -1  -2   4     3194.39     3383.82     69.71 o 
   0  -2   4       45.03       38.20      1.13 o 
   1  -2   4      973.93      965.33     20.21 o 
   2  -2   4       42.34       45.23      1.33 o 
   3  -2   4       57.75       63.57      1.78 o 
   4  -2   4      262.71      258.03      5.87 o 
   5  -2   4      237.69      258.55     11.34 o 
   6  -2   4      635.03      635.41     16.88 o 
   7  -2   4        0.87        0.69      0.80 o 
   8  -2   4       14.93       18.39      2.08 o 
   9  -2   4      166.15      170.71      8.64 o 
  -9  -1   4       14.87       15.06      2.15 o 
  -8  -1   4       30.77       34.49      2.86 o 
  -7  -1   4       26.05       20.02      2.78 o 
  -6  -1   4      137.18      129.56      3.46 o 
  -5  -1   4      233.51      232.54      6.84 o 
  -4  -1   4        0.20        0.36      0.32 o 
  -3  -1   4        6.90        4.34      0.48 o 
  -2  -1   4      193.41      183.09      4.21 o 
  -1  -1   4        5.49        8.52      0.45 o 
   0  -1   4        0.05        2.44      1.95 o 
   1  -1   4     1416.45     1432.59     29.72 o 
   2  -1   4     2148.55     2220.87     45.88 o 
   3  -1   4       16.37       11.83      0.67 o 
   4  -1   4       25.58       28.27      1.62 o 
   5  -1   4     1194.99     1298.33     27.21 o 
   6  -1   4      103.49       94.06      3.25 o 
   7  -1   4        7.40        7.91      0.88 o 
   8  -1   4        2.83        4.33      1.23 o 
   9  -1   4        3.41        5.20      1.45 o 
  -9   0   4        0.22        0.09      0.98 o 
  -8   0   4      147.38      144.58      7.28 o 
  -7   0   4       38.13       39.59      4.35 o 
  -6   0   4      137.94      142.76      4.71 o 
  -5   0   4       16.87       22.99      1.01 o 
  -4   0   4       99.86      103.91      2.72 o 
  -3   0   4      591.61      608.87     13.02 o 
  -2   0   4      299.24      305.55      6.72 o 
  -1   0   4      629.04      633.83     13.37 o 
   0   0   4      316.83      317.97      6.87 o 
   1   0   4      198.25      204.52      4.53 o 
   2   0   4     1349.48     1373.55     28.49 o 
   3   0   4      144.69      152.48      3.51 o 
   4   0   4     1011.86     1119.88     24.60 o 
   5   0   4      111.82      117.85      3.29 o 
   6   0   4      413.66      385.15     10.57 o 
   7   0   4        4.51        4.53      0.74 o 
   8   0   4       66.15       55.67      3.70 o 
   9   0   4       25.30       31.76      2.88 o 
  10   0   4      178.15      203.24      9.94 o 
  -8   1   4       90.74       93.18      5.44 o 
  -7   1   4       52.81       43.83      2.23 o 
  -6   1   4       29.36       29.70      2.38 o 
  -5   1   4      222.50      212.68      6.44 o 
  -4   1   4        0.06        0.61      0.26 o 
  -3   1   4      198.39      207.05      4.77 o 
  -2   1   4     3135.11     3386.21     69.80 o 
  -1   1   4     1295.86     1353.30     28.11 o 
   0   1   4      575.21      554.99     11.73 o 
   1   1   4     1518.91     1508.33     31.22 o 
   2   1   4     2618.33     2505.95     51.69 o 
   3   1   4     4643.06     4917.67    101.13 o 
   4   1   4     1020.89     1105.37     23.10 o 
   5   1   4      166.22      141.69      6.55 o 
   6   1   4       12.59       12.91      0.98 o 
   7   1   4     1349.10     1334.81     49.84 o 
   8   1   4       18.45       17.49      1.33 o 
   9   1   4       30.50       29.03      2.73 o 
  10   1   4        1.32        0.54      1.10 o 
  -8   2   4      165.87      173.15      8.57 o 
  -7   2   4       24.77       21.14      2.67 o 
  -6   2   4      355.26      338.51     11.23 o 
  -5   2   4        6.65        6.26      0.86 o 
  -4   2   4       83.73       75.68      5.05 o 
  -3   2   4      273.65      268.10      6.03 o 
  -2   2   4      164.70      165.67      3.85 o 
  -1   2   4      541.73      543.77     11.55 o 
   0   2   4      423.69      425.27      9.08 o 
   1   2   4        0.06        0.10      0.13 o 
   2   2   4      654.15      663.81     13.93 o 
   3   2   4      583.42      582.45     12.31 o 
   4   2   4     1340.31     1424.23     36.19 o 
   5   2   4       52.19       51.51      1.97 o 
   6   2   4        0.69        1.62      0.74 o 
   7   2   4       46.00       41.31      1.93 o 
   8   2   4       68.40       69.20      2.85 o 
   9   2   4      114.45      120.13      4.33 o 
  10   2   4      228.69      226.75     10.63 o 
  -8   3   4      187.23      186.91      9.20 o 
  -7   3   4      286.43      264.03     20.32 o 
  -6   3   4        2.05        1.50      0.63 o 
  -5   3   4       22.31       23.61      1.49 o 
  -4   3   4      765.89      705.25     21.23 o 
  -3   3   4       11.52        7.83      0.74 o 
  -2   3   4      982.26     1059.47     22.19 o 
  -1   3   4     3792.29     3979.58     81.92 o 
   0   3   4      339.04      349.60      9.16 o 
   1   3   4      160.37      148.28      3.40 o 
   2   3   4       81.62       71.89      1.82 o 
   3   3   4      725.82      711.80     14.96 o 
   4   3   4       82.99       95.37      3.04 o 
   5   3   4      200.45      200.80      5.80 o 
   6   3   4      616.36      627.48     24.47 o 
   7   3   4      333.55      338.54      9.54 o 
   8   3   4      680.32      678.13     18.21 o 
   9   3   4      659.79      683.88     18.55 o 
  10   3   4       38.57       45.85      2.43 o 
  -7   4   4       62.24       58.85      9.06 o 
  -6   4   4       60.42       69.34      3.02 o 
  -5   4   4      654.33      648.66     17.80 o 
  -4   4   4        1.34        1.81      0.56 o 
  -3   4   4     1761.05     1838.40     47.60 o 
  -2   4   4      660.22      698.49     18.60 o 
  -1   4   4      447.35      421.37     11.45 o 
   0   4   4       68.79       67.05      1.75 o 
   1   4   4      323.47      334.51      7.26 o 
   2   4   4        2.17        5.08      0.41 o 
   3   4   4     2714.33     2864.39     59.10 o 
   4   4   4      124.92      122.65      3.74 o 
   5   4   4       67.97       53.61      2.05 o 
   6   4   4      493.97      477.47     12.87 o 
   7   4   4      239.11      232.83      6.89 o 
   8   4   4      270.72      253.23      7.55 o 
   9   4   4       58.74       59.29      2.67 o 
  10   4   4       44.82       44.04      4.62 o 
  -7   5   4       18.22       22.69      2.54 o 
  -6   5   4       22.87       18.43      1.23 o 
  -5   5   4       20.70       22.35      1.57 o 
  -4   5   4      510.66      480.38     13.44 o 
  -3   5   4       20.64       19.65      1.29 o 
  -2   5   4      448.63      463.51     12.74 o 
  -1   5   4       16.65       19.02      2.48 o 
   0   5   4      129.91      134.85      3.20 o 
   1   5   4     1178.27     1206.11     25.16 o 
   2   5   4      525.73      527.01     11.28 o 
   3   5   4      432.57      450.30      9.70 o 
   4   5   4       37.11       46.43      1.43 o 
   5   5   4       61.25       55.50      2.61 o 
   6   5   4        0.18        0.27      0.32 o 
   7   5   4      201.52      184.91      7.64 o 
   8   5   4      241.99      249.01      7.45 o 
   9   5   4        0.68        0.47      0.64 o 
  10   5   4        0.86       -0.38      0.61 o 
  11   5   4       10.83       12.64      2.75 o 
  -7   6   4       93.50       86.31     14.27 o 
  -6   6   4       60.45       55.31      2.78 o 
  -5   6   4      190.45      190.43      6.94 o 
  -4   6   4        1.45        1.23      0.61 o 
  -3   6   4       18.81       20.42      1.37 o 
  -2   6   4      943.01      948.90     45.30 o 
  -1   6   4        0.06        0.42      0.35 o 
   0   6   4        0.56        0.70      0.21 o 
   1   6   4       97.35      100.69      2.55 o 
   2   6   4      191.45      173.73      4.08 o 
   3   6   4      318.65      336.13      7.43 o 
   4   6   4        0.01        1.58      0.31 o 
   5   6   4     1261.87     1263.07     26.49 o 
   6   6   4       40.26       40.41      1.80 o 
   7   6   4      239.58      217.01     10.37 o 
   8   6   4        0.29        0.34      0.58 o 
   9   6   4        0.08        0.29      0.61 o 
  10   6   4        0.95        0.66      0.70 o 
  11   6   4       53.32       49.88      4.81 o 
  -6   7   4        1.58        3.40      0.96 o 
  -5   7   4      101.75      100.75      4.03 o 
  -4   7   4      552.14      565.05     15.85 o 
  -3   7   4      258.81      241.62      7.41 o 
  -2   7   4       46.72       45.25      2.11 o 
  -1   7   4     1306.24     1399.54     36.54 o 
   0   7   4      269.77      248.76      7.23 o 
   1   7   4        0.41        0.37      0.23 o 
   2   7   4        9.68       10.54      0.61 o 
   3   7   4     1042.59     1137.05     23.89 o 
   4   7   4      828.40      879.86     18.66 o 
   5   7   4     1720.90     1734.79     36.20 o 
   6   7   4      145.70      134.65      4.30 o 
   7   7   4      121.46      128.13      4.24 o 
   8   7   4       60.10       62.15      2.63 o 
   9   7   4      311.27      287.17     26.90 o 
  10   7   4       62.96       60.57     12.32 o 
  -5   8   4        1.43        0.66      0.99 o 
  -4   8   4       50.62       55.91      2.72 o 
  -3   8   4      296.96      284.41      8.63 o 
  -2   8   4       17.35       16.56      1.92 o 
  -1   8   4       97.94       94.79      4.08 o 
   0   8   4        8.52        8.16      0.79 o 
   1   8   4      309.29      292.61      6.64 o 
   2   8   4       39.21       41.99      1.74 o 
   3   8   4      551.47      576.72     12.49 o 
   4   8   4        2.75        5.97      0.54 o 
   5   8   4       63.35       65.77      1.99 o 
   6   8   4      223.28      230.02      6.75 o 
   7   8   4       85.53       73.38      5.11 o 
   8   8   4        4.97        6.15      1.37 o 
   9   8   4      229.06      246.00     10.82 o 
  10   8   4        8.52        7.50      1.67 o 
  -5   9   4       20.06       25.16      1.98 o 
  -4   9   4        0.24        0.01      0.63 o 
  -3   9   4        0.01        0.72      0.68 o 
  -2   9   4       17.22       19.21      1.44 o 
  -1   9   4       22.81       18.16      1.32 o 
   0   9   4        4.64        6.06      0.77 o 
   1   9   4      400.88      384.94     10.82 o 
   2   9   4      121.24      125.14      3.24 o 
   3   9   4      396.15      387.63      8.68 o 
   4   9   4      128.66      136.06      3.50 o 
   5   9   4       63.60       65.78      2.59 o 
   6   9   4      326.51      322.10     13.07 o 
   7   9   4       57.80       48.84      3.36 o 
   8   9   4      111.67       91.22      5.09 o 
   9   9   4       66.06       63.97      4.20 o 
  10   9   4      143.29      135.75      7.13 o 
  -4  10   4       24.97       27.15      3.03 o 
  -3  10   4       11.97       11.53      1.64 o 
  -2  10   4       36.20       31.54      1.93 o 
  -1  10   4        4.90        5.62      0.89 o 
   0  10   4        0.01        1.21      0.53 o 
   1  10   4      452.60      398.68     18.12 o 
   2  10   4       79.23       72.12      4.12 o 
   3  10   4       23.04       21.13      1.30 o 
   4  10   4       35.72       36.67      1.82 o 
   5  10   4      230.77      231.00      8.96 o 
   6  10   4       42.60       48.13      3.29 o 
   7  10   4       64.91       70.61      4.37 o 
   8  10   4       35.57       34.57      2.93 o 
   9  10   4        1.13        0.20      0.98 o 
  10  10   4       31.89       32.09      3.12 o 
  -3  11   4      216.82      203.12     21.77 o 
  -2  11   4       15.12       16.57      1.49 o 
  -1  11   4        5.24        4.75      1.37 o 
   0  11   4        0.76        1.28      0.82 o 
   1  11   4        8.53        9.81      1.56 o 
   2  11   4      138.21      146.33      7.19 o 
   3  11   4       29.28       26.39      3.29 o 
   4  11   4        0.30       -0.05      0.53 o 
   5  11   4      142.87      131.64      4.51 o 
   6  11   4       64.12       56.84      3.73 o 
   7  11   4      333.94      361.52     14.93 o 
   8  11   4        5.49       10.36      1.95 o 
   9  11   4        0.38        1.39      1.17 o 
  -2  12   4       80.92       92.01      5.83 o 
  -1  12   4       64.67       69.36      4.70 o 
   0  12   4        2.99        3.94      1.30 o 
   1  12   4       63.94       58.63      4.05 o 
   2  12   4      137.03      132.82      6.89 o 
   3  12   4       93.83       83.38      4.90 o 
   4  12   4        3.20        4.75      0.88 o 
   5  12   4       24.15       26.29      1.69 o 
   6  12   4       75.17       73.71      4.48 o 
   7  12   4        0.54       -0.20      0.89 o 
   8  12   4       76.62      100.22      5.91 o 
   9  12   4        4.05        5.76      1.73 o 
  -1  13   4        2.48        5.31      1.60 o 
   0  13   4       17.26       21.95      2.67 o 
   1  13   4       97.80      100.56      5.96 o 
   2  13   4      401.34      401.42     17.04 o 
   3  13   4        0.00        0.72      1.02 o 
   4  13   4        0.14        1.80      1.00 o 
   5  13   4       41.62       34.60      7.31 o 
   6  13   4       29.31       26.02      2.53 o 
   7  13   4       15.24       16.14      2.32 o 
   8  13   4       12.89       17.79      2.43 o 
   1  14   4       11.12       12.07      1.97 o 
   2  14   4      118.35      121.65      6.93 o 
   3  14   4      158.73      144.51      7.66 o 
   4  14   4       65.19       71.27      4.72 o 
   5  14   4        9.06        9.40      1.86 o 
   6  14   4       11.89       11.90      2.08 o 
  -2 -12   5        7.19       10.68      1.49 o 
  -5 -11   5       63.61       66.45      5.90 o 
  -4 -11   5       42.43       40.36      3.89 o 
  -3 -11   5        0.08        0.34      0.65 o 
  -2 -11   5       45.12       42.75      2.44 o 
  -1 -11   5       11.51       12.91      1.38 o 
   0 -11   5        5.63        4.27      1.62 o 
   1 -11   5       10.39       15.01      2.41 o 
  -6 -10   5      171.26      196.34      6.81 o 
  -5 -10   5       97.67      110.25      4.41 o 
  -4 -10   5      244.30      255.87      8.15 o 
  -3 -10   5        0.42        0.65      0.63 o 
  -2 -10   5        2.89        2.49      0.77 o 
  -1 -10   5       14.45       10.56      1.25 o 
   0 -10   5      109.02      103.38      4.04 o 
   1 -10   5       40.54       44.00      3.71 o 
   2 -10   5      188.74      201.54      9.96 o 
   3 -10   5       13.67       18.09      2.51 o 
  -7  -9   5       23.91       30.40      2.24 o 
  -6  -9   5        2.27        1.75      0.75 o 
  -5  -9   5        1.91        1.89      0.75 o 
  -4  -9   5      101.43      110.35      4.25 o 
  -3  -9   5       39.80       31.50      1.94 o 
  -2  -9   5        7.21        5.70      0.93 o 
  -1  -9   5      262.05      258.67      7.95 o 
   0  -9   5      236.60      237.39      7.40 o 
   1  -9   5      157.39      155.32      5.29 o 
   2  -9   5       27.87       34.95      3.21 o 
   3  -9   5       83.15       82.11      5.20 o 
   4  -9   5       46.66       35.51      3.34 o 
  -7  -8   5        1.32        0.86      0.71 o 
  -6  -8   5       19.54       27.86      1.85 o 
  -5  -8   5        2.57        3.81      0.81 o 
  -4  -8   5       33.46       28.58      1.81 o 
  -3  -8   5       56.82       56.00      2.58 o 
  -2  -8   5      135.93      119.91      5.15 o 
  -1  -8   5      111.63      103.42      3.82 o 
   0  -8   5       54.66       42.08      2.13 o 
   1  -8   5      270.61      266.52      7.99 o 
   2  -8   5       87.01       71.17      4.51 o 
   3  -8   5       68.93       67.90      4.48 o 
   4  -8   5       26.79       21.15      2.49 o 
  -8  -7   5      101.40      134.63      7.10 o 
  -7  -7   5       34.84       35.82      2.13 o 
  -6  -7   5        0.82        1.49      0.61 o 
  -5  -7   5      411.06      377.03     11.97 o 
  -4  -7   5      130.71      148.77      5.05 o 
  -3  -7   5      310.92      268.45      8.03 o 
  -2  -7   5      279.52      289.43     12.40 o 
  -1  -7   5     1399.90     1438.62     37.25 o 
   0  -7   5      626.37      596.88     16.16 o 
   1  -7   5      560.84      557.85     15.19 o 
   2  -7   5      626.68      642.39     17.33 o 
   3  -7   5      805.17      848.43     32.72 o 
   4  -7   5       25.21       21.17      2.34 o 
  -8  -6   5       13.50       14.65      2.06 o 
  -7  -6   5       89.99       82.14      3.42 o 
  -6  -6   5        0.23        0.33      0.49 o 
  -5  -6   5       22.20       26.52      1.65 o 
  -4  -6   5       34.06       32.00      1.77 o 
  -3  -6   5      605.37      629.54     17.02 o 
  -2  -6   5      362.90      336.87      9.60 o 
  -1  -6   5       46.65       45.58      2.06 o 
   0  -6   5       53.85       55.71      3.25 o 
   1  -6   5      744.01      719.31     21.31 o 
   2  -6   5        0.03        0.28      0.45 o 
   3  -6   5      526.57      508.31     25.31 o 
   4  -6   5      375.07      363.88     10.43 o 
   5  -6   5      144.63      144.03     21.49 o 
   6  -6   5       21.87       21.01      2.17 o 
   7  -6   5        1.18       -0.39      0.89 o 
  -8  -5   5       25.66       21.75      2.32 o 
  -7  -5   5        1.45        1.21      0.64 o 
  -6  -5   5       59.22       65.32      2.81 o 
  -5  -5   5      687.00      696.16     18.74 o 
  -4  -5   5      674.71      715.01     19.12 o 
  -3  -5   5      200.73      193.95      5.95 o 
  -2  -5   5      170.07      183.07      5.63 o 
  -1  -5   5        4.79        7.32      0.75 o 
   0  -5   5       96.53      116.30      3.83 o 
   1  -5   5      116.24      111.59      3.70 o 
   2  -5   5     2272.35     2291.61     47.67 o 
   3  -5   5        0.34        0.40      0.35 o 
   4  -5   5     1283.42     1375.69     29.05 o 
   5  -5   5        1.73        3.16      0.73 o 
   6  -5   5       14.29       13.91      1.76 o 
   7  -5   5        0.08        0.50      0.82 o 
   8  -5   5       94.50      101.71      6.04 o 
  -8  -4   5       32.23       26.97      2.47 o 
  -7  -4   5       67.10       64.65      2.80 o 
  -6  -4   5      407.09      412.03     11.63 o 
  -5  -4   5        3.47        2.54      0.63 o 
  -4  -4   5       12.60        9.83      1.04 o 
  -3  -4   5     1807.61     1594.12     40.92 o 
  -2  -4   5       60.26       58.51      2.30 o 
  -1  -4   5      349.11      343.79      7.62 o 
   0  -4   5      192.90      183.50      4.32 o 
   1  -4   5       41.79       34.55      1.19 o 
   2  -4   5      238.94      250.35      5.77 o 
   3  -4   5      431.46      468.83     10.33 o 
   4  -4   5        2.51        2.97      0.48 o 
   5  -4   5      274.57      243.22     12.61 o 
   6  -4   5       53.74       58.12      3.66 o 
   7  -4   5       20.65       16.36      1.95 o 
   8  -4   5       46.44       43.58      3.51 o 
  -7  -3   5        0.08        0.01      0.59 o 
  -6  -3   5     1617.42     1664.63     35.17 o 
  -5  -3   5        0.71        2.40      0.42 o 
  -4  -3   5      129.29      136.80      5.32 o 
  -3  -3   5       43.33       34.78      1.25 o 
  -2  -3   5       22.73       23.56      0.94 o 
  -1  -3   5      128.93      110.94      2.80 o 
   0  -3   5     1053.28     1173.51     24.59 o 
   1  -3   5     1525.30     1633.17     34.00 o 
   2  -3   5       89.50       87.01      2.32 o 
   3  -3   5        6.19        5.21      0.76 o 
   4  -3   5       60.30       71.22      2.10 o 
   5  -3   5       39.14       42.27      2.07 o 
   6  -3   5        0.67        1.30      0.78 o 
   7  -3   5       91.01       93.04      5.18 o 
   8  -3   5       54.04       57.43      3.98 o 
   9  -3   5       28.57       27.82      2.93 o 
  -7  -2   5       17.62       18.56      1.35 o 
  -6  -2   5      399.48      381.24      8.74 o 
  -5  -2   5       44.48       50.72      1.73 o 
  -4  -2   5      234.95      216.31      5.14 o 
  -3  -2   5      206.04      192.22      4.56 o 
  -2  -2   5      325.80      344.30      7.62 o 
  -1  -2   5      918.00      976.73     20.55 o 
   0  -2   5       25.87       23.51      0.88 o 
   1  -2   5      272.51      277.75      6.18 o 
   2  -2   5       15.88       18.23      0.78 o 
   3  -2   5      153.39      147.57      3.57 o 
   4  -2   5      196.74      192.10      4.56 o 
   5  -2   5      302.67      328.26      7.44 o 
   6  -2   5      144.74      148.13      4.72 o 
   7  -2   5       45.26       45.97      3.31 o 
   8  -2   5        0.55        0.98      0.78 o 
   9  -2   5       59.28       60.28      4.27 o 
  -8  -1   5        0.39       -0.07      0.82 o 
  -7  -1   5       17.02       14.51      1.94 o 
  -6  -1   5       48.96       38.16      3.07 o 
  -5  -1   5       14.55       18.77      1.11 o 
  -4  -1   5      444.83      441.99      9.77 o 
  -3  -1   5        7.69        9.43      0.59 o 
  -2  -1   5       78.29       91.63      2.39 o 
  -1  -1   5      142.07      127.49      3.10 o 
   0  -1   5     3250.39     3359.35     69.26 o 
   1  -1   5      192.01      216.81      5.44 o 
   2  -1   5       95.88       97.10      2.45 o 
   3  -1   5       13.33        8.74      0.61 o 
   4  -1   5        2.31        1.58      0.30 o 
   5  -1   5      111.28      115.41      2.97 o 
   6  -1   5       20.99       19.18      1.21 o 
   7  -1   5      149.87      146.30      4.79 o 
   8  -1   5       64.89       61.73      4.01 o 
   9  -1   5       22.07       27.43      2.71 o 
  -8   0   5        2.88        4.83      1.30 o 
  -7   0   5        3.05        1.81      0.64 o 
  -6   0   5      449.75      442.45     12.47 o 
  -5   0   5      391.77      388.03      8.75 o 
  -4   0   5      182.53      178.94      4.35 o 
  -3   0   5      376.53      375.19      8.30 o 
  -2   0   5      370.97      355.73      7.83 o 
  -1   0   5     1330.08     1443.20     30.08 o 
   0   0   5      572.77      589.33     12.52 o 
   1   0   5       25.32       23.07      0.84 o 
   2   0   5       92.35       95.25      2.36 o 
   3   0   5       40.17       30.79      1.21 o 
   4   0   5      337.98      354.30      8.81 o 
   5   0   5       94.66       98.72      3.28 o 
   6   0   5       57.14       57.31      3.18 o 
   7   0   5       28.43       29.78      1.64 o 
   8   0   5       59.91       53.43      2.86 o 
   9   0   5       77.79       84.67      5.13 o 
  10   0   5        2.60        2.67      1.32 o 
  -8   1   5       14.91       16.53      2.02 o 
  -7   1   5       54.34       44.59      7.09 o 
  -6   1   5      120.38      119.92      5.41 o 
  -5   1   5       19.66       19.81      1.79 o 
  -4   1   5      240.65      234.41     10.25 o 
  -3   1   5       26.13       23.14      1.31 o 
  -2   1   5      164.45      171.91      4.05 o 
  -1   1   5       38.45       30.74      1.03 o 
   0   1   5      440.38      434.61      9.35 o 
   1   1   5       12.59        7.60      0.54 o 
   2   1   5      986.85     1003.21     20.97 o 
   3   1   5      768.97      785.33     16.52 o 
   4   1   5        5.09        9.33      0.55 o 
   5   1   5       30.10       34.72      2.17 o 
   6   1   5        7.38       12.64      0.98 o 
   7   1   5        4.30        3.75      0.71 o 
   8   1   5      889.10      920.24     24.34 o 
   9   1   5      105.46       94.84      5.54 o 
  10   1   5       12.65       16.05      2.21 o 
  -8   2   5       17.74       19.95      2.34 o 
  -7   2   5        0.71        0.12      0.53 o 
  -6   2   5       24.77       24.35      1.60 o 
  -5   2   5       74.02       75.33      2.97 o 
  -4   2   5      171.84      173.12      5.43 o 
  -3   2   5      688.01      719.53     15.37 o 
  -2   2   5      735.51      775.87     16.44 o 
  -1   2   5      908.18      908.16     19.09 o 
   0   2   5      116.65      115.37      2.79 o 
   1   2   5      611.65      601.19     12.73 o 
   2   2   5      568.62      628.69     13.31 o 
   3   2   5     3213.87     3278.88     67.57 o 
   4   2   5      170.03      171.38      3.93 o 
   5   2   5      810.59      795.26     20.71 o 
   6   2   5       11.42       10.30      0.89 o 
   7   2   5      415.57      408.59     11.35 o 
   8   2   5      103.18      107.61      3.90 o 
   9   2   5       42.60       46.27      2.35 o 
  10   2   5       30.83       32.39      3.01 o 
  -7   3   5        0.79        1.45      0.72 o 
  -6   3   5        7.53        7.51      1.06 o 
  -5   3   5       14.12       18.62      5.38 o 
  -4   3   5      466.58      457.39     12.79 o 
  -3   3   5      386.15      411.88     11.50 o 
  -2   3   5      417.77      382.17      8.39 o 
  -1   3   5      184.14      194.67      4.48 o 
   0   3   5       31.46       26.06      1.14 o 
   1   3   5      122.16      133.12      3.15 o 
   2   3   5      111.43      115.48      2.78 o 
   3   3   5       55.47       53.02      1.49 o 
   4   3   5     1983.55     2049.14     42.47 o 
   5   3   5     1626.66     1748.76     44.45 o 
   6   3   5        0.00        0.50      0.35 o 
   7   3   5      120.50      120.51      4.07 o 
   8   3   5      567.85      594.44     23.22 o 
   9   3   5      145.73      154.18      5.26 o 
  10   3   5        3.08        2.64      0.86 o 
  -7   4   5      127.81      115.10     10.87 o 
  -6   4   5       44.64       44.87      2.89 o 
  -5   4   5        3.92        6.66      0.95 o 
  -4   4   5       60.06       52.15      2.36 o 
  -3   4   5      423.35      417.74     11.69 o 
  -2   4   5      145.31      138.42      4.43 o 
  -1   4   5      261.86      279.17      7.91 o 
   0   4   5      318.96      310.77      6.85 o 
   1   4   5     1642.96     1748.45     36.29 o 
   2   4   5      116.10      130.55      3.13 o 
   3   4   5     2163.24     2236.51     46.28 o 
   4   4   5      409.29      471.21     10.14 o 
   5   4   5      152.06      143.49      4.43 o 
   6   4   5      518.64      518.39     18.06 o 
   7   4   5      299.59      298.93      8.60 o 
   8   4   5      211.57      199.31      9.12 o 
   9   4   5      373.48      374.88     10.83 o 
  10   4   5       44.75       45.73      2.42 o 
  -7   5   5        1.73        1.14      0.78 o 
  -6   5   5        4.08        3.66      0.87 o 
  -5   5   5       18.25       17.82      1.74 o 
  -4   5   5       82.76       74.67      3.06 o 
  -3   5   5      283.11      293.96      8.65 o 
  -2   5   5      185.91      169.21      5.31 o 
  -1   5   5      282.88      286.79      8.20 o 
   0   5   5        4.88        6.44      0.43 o 
   1   5   5      991.30     1032.96     21.66 o 
   2   5   5        3.45        2.87      0.37 o 
   3   5   5      248.38      270.20      6.05 o 
   4   5   5      360.05      383.92      8.41 o 
   5   5   5      430.88      441.49     11.91 o 
   6   5   5       23.47       21.50      2.06 o 
   7   5   5      472.48      454.37     12.49 o 
   8   5   5      943.64      962.67     27.75 o 
   9   5   5      168.44      168.21      9.75 o 
  10   5   5        6.89        7.29      1.30 o 
  11   5   5        8.71       10.58      1.75 o 
  -6   6   5        1.93        2.37      0.83 o 
  -5   6   5      277.74      267.46      8.38 o 
  -4   6   5       97.97       95.88      5.12 o 
  -3   6   5      960.93     1000.77     26.72 o 
  -2   6   5      305.76      288.96      8.48 o 
  -1   6   5      226.77      218.77     10.45 o 
   0   6   5       94.47       83.53      3.02 o 
   1   6   5      139.04      134.70      4.62 o 
   2   6   5      774.32      801.70     17.00 o 
   3   6   5       18.11       21.73      0.90 o 
   4   6   5       73.73       74.38      2.08 o 
   5   6   5      292.25      273.45      7.73 o 
   6   6   5      132.81      124.52      4.07 o 
   7   6   5      520.13      516.00     14.05 o 
   8   6   5      502.79      536.03     20.63 o 
   9   6   5        8.23        9.68      1.08 o 
  10   6   5        0.04        1.01      0.71 o 
  11   6   5        3.59        2.21      0.93 o 
  -6   7   5        0.71       -0.04      0.71 o 
  -5   7   5       16.70       19.36      1.85 o 
  -4   7   5      377.61      390.67     11.49 o 
  -3   7   5       33.17       35.67      1.98 o 
  -2   7   5      991.38     1008.77     26.88 o 
  -1   7   5     2722.20     2794.10     71.95 o 
   0   7   5      269.48      269.14      7.84 o 
   1   7   5      388.32      422.12      9.26 o 
   2   7   5        3.88        4.77      0.69 o 
   3   7   5      125.55      128.95      3.25 o 
   4   7   5       13.66       12.20      0.71 o 
   5   7   5      409.05      451.41     12.21 o 
   6   7   5      336.41      338.38      9.48 o 
   7   7   5      221.73      215.67      6.52 o 
   8   7   5       31.16       34.85      1.87 o 
   9   7   5      226.83      209.79      6.69 o 
  10   7   5       88.99       79.92      3.44 o 
  -5   8   5       61.62       75.39      4.34 o 
  -4   8   5       78.76       75.33      3.83 o 
  -3   8   5        0.30        1.51      0.66 o 
  -2   8   5      782.20      777.48     21.14 o 
  -1   8   5      136.77      131.65      5.31 o 
   0   8   5       81.26       83.78      6.29 o 
   1   8   5       18.79       11.18      1.15 o 
   2   8   5      193.35      207.57      4.93 o 
   3   8   5      112.55       98.20      2.66 o 
   4   8   5      346.89      353.05      7.94 o 
   5   8   5       70.12       63.34      1.96 o 
   6   8   5       54.17       59.31      2.40 o 
   7   8   5      667.71      623.26     16.77 o 
   8   8   5       37.68       33.10      1.83 o 
   9   8   5      188.67      168.20     14.61 o 
  10   8   5       68.00       65.11      4.38 o 
  -5   9   5        0.41        1.15      0.90 o 
  -4   9   5        0.38        0.10      0.68 o 
  -3   9   5        3.24        5.10      0.98 o 
  -2   9   5        0.31        0.92      0.60 o 
  -1   9   5      138.98      135.57      4.72 o 
   0   9   5        6.88        8.72      0.94 o 
   1   9   5       16.81       17.74      1.21 o 
   2   9   5       17.97       15.24      0.82 o 
   3   9   5      176.06      161.41      4.05 o 
   4   9   5      504.73      525.12     11.54 o 
   5   9   5       73.57       77.22      2.31 o 
   6   9   5      170.98      160.73     11.75 o 
   7   9   5       79.35       75.11      4.37 o 
   8   9   5        0.21        0.58      0.82 o 
   9   9   5      127.54      135.17      6.89 o 
  10   9   5        0.68        0.32      0.97 o 
  -4  10   5        0.02        0.77      0.83 o 
  -3  10   5       22.13       15.08      1.47 o 
  -2  10   5       12.28       13.67      1.35 o 
  -1  10   5       97.51       91.71      3.62 o 
   0  10   5      115.82      112.65      5.15 o 
   1  10   5       90.86       83.90      3.38 o 
   2  10   5       10.94       10.52      0.95 o 
   3  10   5       60.27       49.98      1.73 o 
   4  10   5       39.51       33.52      2.92 o 
   5  10   5       13.23       12.09      2.65 o 
   6  10   5      197.21      209.73      9.16 o 
   7  10   5      440.53      425.62     17.02 o 
   8  10   5       82.47       84.01      4.98 o 
   9  10   5        0.43       -0.85      0.85 o 
  10  10   5       37.82       35.18      3.19 o 
  -3  11   5      202.97      200.93     14.26 o 
  -2  11   5       85.28       79.20     11.25 o 
  -1  11   5        8.11        8.12      1.17 o 
   0  11   5       31.11       25.26      2.79 o 
   1  11   5       25.51       26.62      2.53 o 
   2  11   5      785.77      746.67     28.95 o 
   3  11   5       66.10       66.08      4.05 o 
   4  11   5       22.15       21.83      2.57 o 
   5  11   5      224.22      219.09      6.69 o 
   6  11   5      209.71      213.60      9.37 o 
   7  11   5       54.57       48.22      3.49 o 
   8  11   5        5.00        2.17      1.11 o 
   9  11   5        2.88        0.37      1.13 o 
  -2  12   5       15.57       25.26      2.80 o 
  -1  12   5        3.47        6.24      1.62 o 
   0  12   5      291.55      268.82     12.14 o 
   1  12   5      136.10      130.64      6.95 o 
   2  12   5       10.97        7.30      1.56 o 
   3  12   5       20.66       19.32      2.19 o 
   4  12   5      602.14      595.39     23.53 o 
   5  12   5        8.76        7.52      1.04 o 
   6  12   5      295.64      297.58     12.46 o 
   7  12   5       86.06       93.72      5.31 o 
   8  12   5        1.48        1.13      1.11 o 
   9  12   5       44.04       44.13      3.64 o 
  -1  13   5        0.74       -0.78      1.02 o 
   0  13   5       24.07       23.62      2.69 o 
   1  13   5       44.58       43.09      3.53 o 
   2  13   5       21.35       19.91      2.34 o 
   3  13   5      139.40      134.41      7.10 o 
   4  13   5       84.79       83.02      5.00 o 
   5  13   5       26.52       23.25      5.02 o 
   6  13   5       72.28       66.99      4.20 o 
   7  13   5       17.17       19.43      2.36 o 
   8  13   5        6.46        6.54      1.73 o 
   1  14   5        0.37       -0.78      0.78 o 
   2  14   5       44.09       46.29      3.73 o 
   3  14   5        1.46        0.84      1.08 o 
   4  14   5       35.27       37.93      3.23 o 
   5  14   5        0.14       -0.32      0.89 o 
   6  14   5       33.76       25.65      2.56 o 
   7  14   5       26.26       22.03      2.60 o 
  -3 -11   6        2.45        3.61      0.98 o 
  -2 -11   6        7.54        8.74      1.33 o 
  -1 -11   6       90.37      106.71      4.38 o 
   0 -11   6       49.65       47.62      4.07 o 
  -5 -10   6        6.86        7.23      1.23 o 
  -4 -10   6        0.50       -0.17      0.60 o 
  -3 -10   6        5.40        4.45      0.99 o 
  -2 -10   6       11.29        6.08      1.10 o 
  -1 -10   6       22.94       27.11      1.93 o 
   0 -10   6       80.39       76.71      3.40 o 
   1 -10   6      145.43      159.51      8.47 o 
   2 -10   6      145.23      170.85      8.97 o 
  -6  -9   6       28.51       31.87      2.14 o 
  -5  -9   6       19.97       20.60      1.69 o 
  -4  -9   6        4.86        3.41      0.89 o 
  -3  -9   6      198.71      197.16      6.60 o 
  -2  -9   6      131.08      140.30      5.04 o 
  -1  -9   6       48.34       41.34      2.25 o 
   0  -9   6       17.73       25.87      2.02 o 
   1  -9   6        0.02       -0.05      0.62 o 
   2  -9   6       38.98       38.19      3.40 o 
   3  -9   6       73.90       73.45      4.92 o 
   4  -9   6        3.39        3.23      1.54 o 
  -7  -8   6        2.20        1.65      0.81 o 
  -6  -8   6       26.76       40.97      3.58 o 
  -5  -8   6        5.87        5.55      1.01 o 
  -4  -8   6       10.32        6.74      1.41 o 
  -3  -8   6      243.10      223.86      7.14 o 
  -2  -8   6        0.05        0.14      0.48 o 
  -1  -8   6      132.42      117.61      4.29 o 
   0  -8   6        8.68        6.74      1.02 o 
   1  -8   6      785.23      787.85     21.21 o 
   2  -8   6        0.02        0.31      0.57 o 
   3  -8   6        2.21        1.47      1.23 o 
   4  -8   6        1.89        3.06      1.36 o 
  -7  -7   6      142.80      156.44      8.17 o 
  -6  -7   6       10.00        8.09      1.15 o 
  -5  -7   6        5.14        4.00      0.85 o 
  -4  -7   6      236.40      258.46      8.91 o 
  -3  -7   6       19.81       13.66      1.23 o 
  -2  -7   6       53.39       42.61      2.15 o 
  -1  -7   6      382.06      365.23     10.52 o 
   0  -7   6        0.53        0.64      0.56 o 
   1  -7   6      642.87      640.83     17.39 o 
   2  -7   6      178.11      174.81      5.68 o 
   3  -7   6       40.42       42.26      2.14 o 
   4  -7   6      198.96      173.51      8.44 o 
  -7  -6   6      456.45      487.70     21.47 o 
  -6  -6   6       11.98       13.25      1.25 o 
  -5  -6   6       41.16       43.32      2.24 o 
  -4  -6   6        2.76        0.87      0.52 o 
  -3  -6   6      332.42      332.87      9.70 o 
  -2  -6   6       39.67       37.60      1.92 o 
  -1  -6   6      187.61      171.22      5.48 o 
   0  -6   6       16.23       14.60      1.15 o 
   1  -6   6      515.29      530.20     16.12 o 
   2  -6   6        1.64        1.72      0.58 o 
   3  -6   6       29.43       30.48      1.72 o 
   4  -6   6      471.05      438.69     17.84 o 
   6  -6   6       34.83       37.11      2.95 o 
   7  -6   6       75.96       86.77      5.26 o 
  -8  -5   6        1.48        0.97      1.04 o 
  -7  -5   6        2.78        2.53      0.75 o 
  -6  -5   6      426.32      435.96     12.44 o 
  -5  -5   6      271.79      274.73      8.29 o 
  -4  -5   6        2.80        1.46      0.54 o 
  -3  -5   6      999.31      977.76     25.74 o 
  -2  -5   6       93.59       87.07      3.24 o 
  -1  -5   6        0.02       -0.02      0.35 o 
   0  -5   6      387.86      383.39     10.70 o 
   1  -5   6      104.25       98.49      3.65 o 
   2  -5   6       94.02       88.00      3.18 o 
   3  -5   6       80.13       82.41      2.46 o 
   4  -5   6      257.03      255.87      6.15 o 
   5  -5   6      223.31      226.94      9.87 o 
   6  -5   6        1.75        1.30      0.93 o 
   7  -5   6        0.83        1.41      0.95 o 
  -7  -4   6       83.94       88.42      4.63 o 
  -6  -4   6        0.12        0.10      0.50 o 
  -5  -4   6        0.70        1.16      0.55 o 
  -4  -4   6      406.65      406.07     11.43 o 
  -3  -4   6      494.85      486.55     13.36 o 
  -2  -4   6      283.91      291.49      8.38 o 
  -1  -4   6        1.63        3.32      0.59 o 
   0  -4   6      554.17      541.87     14.56 o 
   1  -4   6      727.07      737.77     15.81 o 
   2  -4   6      256.27      262.55      6.08 o 
   3  -4   6      636.34      625.94     13.62 o 
   4  -4   6     1215.65     1202.80     41.63 o 
   5  -4   6      265.83      255.57      7.49 o 
   6  -4   6       89.32       99.37      5.35 o 
   7  -4   6       31.69       32.87      2.84 o 
   8  -4   6       39.58       40.79      3.36 o 
  -7  -3   6       33.85       26.88      3.98 o 
  -6  -3   6      132.97      130.25      8.32 o 
  -5  -3   6        1.39        2.47      0.64 o 
  -4  -3   6       29.90       28.04      1.54 o 
  -3  -3   6      109.17      124.04      3.25 o 
  -2  -3   6        0.12        1.12      0.31 o 
  -1  -3   6      152.95      159.60      3.90 o 
   0  -3   6      198.40      189.37      4.49 o 
   1  -3   6     1387.25     1429.01     29.91 o 
   2  -3   6      180.42      191.78      4.58 o 
   3  -3   6      366.88      362.50      8.13 o 
   4  -3   6       35.58       41.36      1.49 o 
   5  -3   6      270.43      254.94      7.74 o 
   6  -3   6        0.01       -0.21      0.39 o 
   7  -3   6      150.52      161.90      7.88 o 
   8  -3   6       54.87       47.74      3.64 o 
  -8  -2   6       41.71       33.45      2.99 o 
  -7  -2   6       10.23       10.05      1.69 o 
  -6  -2   6      970.41      936.40     44.69 o 
  -5  -2   6        7.86        9.03      0.85 o 
  -4  -2   6     1730.70     1776.40     37.22 o 
  -3  -2   6       81.91       85.85      2.98 o 
  -2  -2   6     3574.26     3872.96     69.52 o 
  -1  -2   6       97.15       98.40      2.60 o 
   0  -2   6        6.32        4.41      0.41 o 
   1  -2   6      309.23      306.69      6.87 o 
   2  -2   6      286.50      330.95      7.40 o 
   3  -2   6        1.34        2.45      0.37 o 
   4  -2   6      138.33      150.60      3.76 o 
   5  -2   6      473.79      504.14     13.60 o 
   6  -2   6      308.53      312.33      8.93 o 
   7  -2   6      236.45      226.88     10.17 o 
   8  -2   6       74.24       75.10      4.70 o 
   9  -2   6       58.04       64.70      4.50 o 
  -8  -1   6       32.42       27.90      5.77 o 
  -7  -1   6      298.83      293.06     12.65 o 
  -6  -1   6      129.04      131.00      4.55 o 
  -5  -1   6       65.43       57.32      1.94 o 
  -4  -1   6      323.27      310.99      7.17 o 
  -3  -1   6       62.35       68.25      2.04 o 
  -2  -1   6      662.90      683.85     14.65 o 
  -1  -1   6       48.62       47.54      1.49 o 
   0  -1   6     1515.41     1601.64     33.38 o 
   1  -1   6       92.98      121.02      3.01 o 
   2  -1   6      201.88      198.77      4.64 o 
   3  -1   6      781.90      869.63     18.41 o 
   4  -1   6        5.23        3.73      0.43 o 
   5  -1   6        2.40        3.88      0.62 o 
   6  -1   6      737.20      738.20     19.54 o 
   7  -1   6       73.82       71.57      2.86 o 
   8  -1   6       14.89       10.53      1.67 o 
   9  -1   6        5.56        4.44      1.45 o 
  -8   0   6       49.81       46.44      5.15 o 
  -7   0   6        4.16        3.60      0.83 o 
  -6   0   6       43.60       38.60      3.17 o 
  -5   0   6        0.77        0.20      0.37 o 
  -4   0   6      259.03      253.61      5.98 o 
  -3   0   6      299.47      321.60      7.29 o 
  -2   0   6        1.38        1.70      0.33 o 
  -1   0   6      106.53       92.30      2.43 o 
   0   0   6     1349.51     1423.09     29.69 o 
   1   0   6        0.00        0.69      0.32 o 
   2   0   6       41.06       37.73      1.22 o 
   3   0   6     1281.80     1438.05     30.01 o 
   4   0   6       66.29       61.90      1.78 o 
   5   0   6       14.73       13.59      1.17 o 
   6   0   6        2.32        1.76      0.51 o 
   7   0   6       67.18       69.89      2.81 o 
   8   0   6        2.39        2.50      0.70 o 
   9   0   6        0.01       -0.04      0.74 o 
  10   0   6       43.60       53.83      4.05 o 
  -8   1   6       66.40       71.83      4.66 o 
  -7   1   6       15.45       10.08      1.14 o 
  -6   1   6        1.60        2.02      0.68 o 
  -5   1   6      782.52      788.57     21.27 o 
  -4   1   6      311.21      281.98      6.56 o 
  -3   1   6      284.54      285.79      6.56 o 
  -2   1   6       84.90       89.15      2.41 o 
  -1   1   6     1529.00     1594.54     33.23 o 
   0   1   6       69.19       73.53      2.04 o 
   1   1   6      533.19      552.11     11.82 o 
   2   1   6       34.99       36.15      1.16 o 
   3   1   6      658.86      679.48     14.44 o 
   4   1   6      209.75      217.22      4.98 o 
   5   1   6      458.18      466.29     12.57 o 
   6   1   6        2.75        4.24      0.68 o 
   7   1   6       86.12       79.86      3.06 o 
   8   1   6      143.06      149.17      5.02 o 
   9   1   6        1.38        0.89      0.96 o 
  10   1   6       11.22       14.69      2.21 o 
  -7   2   6      217.84      196.89      8.12 o 
  -6   2   6      203.64      218.62     10.40 o 
  -5   2   6       23.36       25.07      1.88 o 
  -4   2   6       92.49       90.99      3.37 o 
  -3   2   6       53.96       41.52      1.88 o 
  -2   2   6      377.64      383.54      8.49 o 
  -1   2   6      201.78      205.79      4.77 o 
   0   2   6      224.10      224.58      5.13 o 
   1   2   6      229.82      239.44      5.41 o 
   2   2   6      104.09      109.58      2.72 o 
   3   2   6      877.41      928.86     19.53 o 
   4   2   6        9.55        8.16      0.46 o 
   5   2   6       73.45       89.75      3.09 o 
   6   2   6      288.87      302.73      8.61 o 
   7   2   6        0.03        0.44      0.49 o 
   8   2   6       53.60       53.64      2.47 o 
   9   2   6       12.25       10.52      1.25 o 
  10   2   6        3.10        3.19      1.32 o 
  -7   3   6       53.48       50.06      5.99 o 
  -6   3   6       75.83       71.40      3.13 o 
  -5   3   6       49.87       44.38      2.97 o 
  -4   3   6      144.09      138.18      4.68 o 
  -3   3   6      235.53      214.19      6.51 o 
  -2   3   6        8.41       13.41      1.01 o 
  -1   3   6       83.97       78.56      2.13 o 
   0   3   6       21.06       26.27      0.96 o 
   1   3   6       45.80       48.16      1.44 o 
   2   3   6        0.37        1.46      0.49 o 
   3   3   6       54.76       47.36      1.40 o 
   4   3   6     2503.75     2658.20     54.94 o 
   5   3   6      762.02      770.64     20.18 o 
   6   3   6      541.41      573.22     15.38 o 
   7   3   6      780.85      794.37     21.04 o 
   8   3   6       22.68       24.23      1.59 o 
   9   3   6       28.70       29.88      1.86 o 
  10   3   6       26.56       33.17      2.06 o 
  -7   4   6        0.17        0.61      0.69 o 
  -6   4   6       11.75       10.05      1.24 o 
  -5   4   6       51.08       49.54      2.45 o 
  -4   4   6      371.67      406.53     11.68 o 
  -3   4   6      214.37      235.09      7.13 o 
  -2   4   6       54.12       41.42      2.77 o 
  -1   4   6      138.27      116.94      2.95 o 
   0   4   6      142.18      142.90      3.47 o 
   1   4   6        0.88        0.13      0.21 o 
   2   4   6     1662.05     1728.77     35.92 o 
   3   4   6      534.88      585.41     12.52 o 
   4   4   6       70.93       64.53      1.78 o 
   5   4   6      168.24      158.90      4.88 o 
   6   4   6      250.30      291.69      8.35 o 
   7   4   6      173.59      159.69      5.14 o 
   8   4   6       14.53       16.53      1.90 o 
   9   4   6        2.53        2.33      0.95 o 
  10   4   6        0.25        2.94      1.49 o 
  -6   5   6        1.76        2.37      0.78 o 
  -5   5   6       56.70       58.69      2.78 o 
  -4   5   6       28.27       27.62      2.51 o 
  -3   5   6      300.33      273.17      8.62 o 
  -2   5   6        5.77        8.30      0.90 o 
  -1   5   6     1107.90     1180.30     30.96 o 
   0   5   6       79.06       77.02      2.80 o 
   1   5   6       32.57       35.31      1.72 o 
   2   5   6      584.90      612.99     13.15 o 
   3   5   6     1393.95     1424.89     29.77 o 
   4   5   6      101.64      105.44      3.16 o 
   5   5   6        0.35        1.22      0.43 o 
   6   5   6        8.53       10.34      0.94 o 
   7   5   6      132.13      126.10      4.28 o 
   8   5   6        3.36        3.35      0.77 o 
   9   5   6       25.27       20.16      1.52 o 
  10   5   6       66.90       67.29      3.10 o 
  11   5   6      157.25      170.18      9.26 o 
  -6   6   6       19.53       18.88      1.65 o 
  -5   6   6      113.30      124.22      4.72 o 
  -4   6   6      164.60      169.52      5.76 o 
  -3   6   6      813.04      799.38     21.70 o 
  -2   6   6        0.00       -0.36      0.42 o 
  -1   6   6      160.00      156.72      5.05 o 
   0   6   6       91.92       94.90      2.51 o 
   1   6   6       15.60       17.13      0.80 o 
   2   6   6     1414.04     1532.06     31.98 o 
   3   6   6     2576.39     2668.42     55.26 o 
   4   6   6       17.77       19.93      0.87 o 
   5   6   6      183.67      175.46      5.33 o 
   6   6   6      447.01      431.76     11.87 o 
   7   6   6       41.26       44.86      2.13 o 
   8   6   6      238.96      243.44      7.41 o 
   9   6   6       34.86       30.85      1.88 o 
  10   6   6       43.86       47.50      2.51 o 
  11   6   6      118.85      123.41      4.77 o 
  -5   7   6        0.18        0.56      0.82 o 
  -4   7   6        0.10       -0.09      0.59 o 
  -3   7   6       64.12       68.07      3.26 o 
  -2   7   6      196.37      197.85      6.35 o 
  -1   7   6        8.92        8.71      0.93 o 
   0   7   6      366.92      322.68     17.56 o 
   1   7   6      130.19      155.44      3.82 o 
   2   7   6      109.89      122.02      3.13 o 
   3   7   6      338.69      354.26      7.94 o 
   4   7   6      424.17      455.21     10.02 o 
   5   7   6        0.44        0.83      0.43 o 
   6   7   6      322.91      330.65      9.37 o 
   7   7   6      788.78      823.97     21.82 o 
   8   7   6        8.65       11.03      1.10 o 
   9   7   6       84.17       79.61      3.32 o 
  10   7   6       45.72       39.04      3.49 o 
  -5   8   6        0.02        0.90      0.81 o 
  -4   8   6      129.80      134.72      6.70 o 
  -3   8   6       80.21       78.72      3.38 o 
  -2   8   6      342.89      350.18     10.36 o 
  -1   8   6       87.96       83.42      3.28 o 
   0   8   6      304.72      303.21      8.89 o 
   1   8   6       13.96       14.16      1.06 o 
   2   8   6      156.84      144.58      3.65 o 
   3   8   6      183.95      205.11      4.92 o 
   4   8   6      212.76      215.21      6.31 o 
   5   8   6      207.74      199.29      6.01 o 
   6   8   6       23.39       24.81      1.56 o 
   7   8   6      228.73      232.68      7.06 o 
   8   8   6       22.04       23.08      1.57 o 
   9   8   6      518.76      475.30     31.81 o 
  10   8   6       64.80       63.86      8.86 o 
  -4   9   6        4.03        1.81      1.51 o 
  -3   9   6        7.17        7.47      1.17 o 
  -2   9   6       11.96       13.55      1.31 o 
  -1   9   6      427.67      430.10     12.36 o 
   0   9   6       67.48       69.03      2.90 o 
   1   9   6     2072.81     2127.91     55.14 o 
   2   9   6       23.59       22.13      1.34 o 
   3   9   6       36.39       42.57      1.54 o 
   4   9   6       88.17       81.98      2.42 o 
   5   9   6      903.87      929.00     25.95 o 
   6   9   6      295.10      256.36     20.73 o 
   7   9   6       42.89       38.47      1.98 o 
   8   9   6      223.31      199.56     17.97 o 
   9   9   6       15.48       12.67      1.99 o 
  10   9   6        6.89        4.83      1.54 o 
  -3  10   6        8.28        7.02      1.24 o 
  -2  10   6      120.17      130.43      4.89 o 
  -1  10   6        1.16        1.15      0.62 o 
   0  10   6      834.09      864.38     23.39 o 
   1  10   6       32.59       28.19      1.68 o 
   2  10   6       59.75       54.42      2.38 o 
   3  10   6      160.76      133.93      7.68 o 
   4  10   6      228.15      222.48      5.42 o 
   5  10   6      303.98      271.81     23.81 o 
   6  10   6       14.29       12.20      1.63 o 
   7  10   6      208.09      196.29      8.85 o 
   8  10   6       27.16       27.77      2.67 o 
   9  10   6      148.63      140.75      7.27 o 
  10  10   6       11.01       15.10      2.17 o 
  -3  11   6       47.55       55.20      3.02 o 
  -2  11   6       11.00       10.39      1.33 o 
  -1  11   6       12.96       11.84      1.67 o 
   0  11   6       12.59       11.99      1.21 o 
   1  11   6      415.45      360.80     22.24 o 
   2  11   6      197.78      161.66     18.62 o 
   3  11   6       74.86       84.67      4.76 o 
   4  11   6      208.38      170.46     19.94 o 
   5  11   6       66.79       66.45      3.85 o 
   6  11   6      142.21      142.48      6.86 o 
   7  11   6        1.10        2.60      1.10 o 
   8  11   6      104.36      112.81      6.09 o 
   9  11   6       22.80       18.31      2.32 o 
  -2  12   6      359.16      358.25     47.87 o 
  -1  12   6      107.91       99.84     11.48 o 
   0  12   6       10.37       13.89      1.99 o 
   1  12   6       45.93       41.16      3.29 o 
   2  12   6        1.65        3.23      1.13 o 
   3  12   6       24.06       22.32      2.30 o 
   4  12   6       51.69       54.02      3.60 o 
   5  12   6      294.13      219.37      9.48 o 
   6  12   6        1.28        0.65      0.91 o 
   7  12   6       28.16       31.02      2.82 o 
   8  12   6        1.90        3.83      1.37 o 
   9  12   6       21.68       23.49      2.62 o 
   0  13   6        0.93       -0.87      0.87 o 
   1  13   6      396.72      427.62     18.09 o 
   2  13   6       38.12       37.39      3.12 o 
   3  13   6      112.83      114.19      6.26 o 
   4  13   6      137.19      130.29      6.74 o 
   6  13   6       76.18       60.74      3.96 o 
   7  13   6        7.43       10.49      2.01 o 
   8  13   6      137.55      136.51      7.28 o 
   2  14   6      139.07      131.16      7.21 o 
   3  14   6       19.94       20.71      2.49 o 
   4  14   6       22.82       21.86      2.38 o 
   7  14   6       88.77       73.43      4.70 o 
  -4 -10   7        1.84        3.06      0.96 o 
  -3 -10   7        6.61        8.34      1.34 o 
  -2 -10   7       10.26       10.76      1.41 o 
  -1 -10   7       78.46       94.33      5.61 o 
   0 -10   7       82.53       96.90      4.08 o 
   1 -10   7       56.03       63.25      4.77 o 
  -5  -9   7       25.33       28.64      2.06 o 
  -4  -9   7       11.31       14.11      1.63 o 
  -3  -9   7       92.85       93.26      4.08 o 
  -2  -9   7        0.22        1.17      0.68 o 
  -1  -9   7       70.43       64.28      3.03 o 
   0  -9   7       84.53       86.42      3.64 o 
   1  -9   7      111.13      112.52      4.36 o 
   2  -9   7        0.43        0.98      1.32 o 
   3  -9   7        6.09        5.59      1.84 o 
  -6  -8   7        1.98        1.83      0.86 o 
  -5  -8   7        9.34        8.70      1.26 o 
  -4  -8   7      173.08      176.88      6.13 o 
  -3  -8   7       53.16       57.20      2.81 o 
  -2  -8   7       70.39       67.45      3.04 o 
  -1  -8   7      143.52      137.64      4.95 o 
   0  -8   7      126.72      123.30      4.53 o 
   1  -8   7       58.53       57.04      2.69 o 
   2  -8   7        0.55        1.52      0.71 o 
   3  -8   7      146.75      134.15      7.19 o 
   4  -8   7       72.79       62.51      4.48 o 
  -6  -7   7        9.32        5.72      1.05 o 
  -5  -7   7       62.67       71.40      3.24 o 
  -4  -7   7      374.43      364.06     10.80 o 
  -3  -7   7       16.62       12.59      2.02 o 
  -2  -7   7      216.25      213.65      6.84 o 
  -1  -7   7       18.05       20.44      1.50 o 
   0  -7   7       68.87       64.49      2.84 o 
   1  -7   7        2.46        2.68      0.86 o 
   2  -7   7       82.34       80.84      3.32 o 
   3  -7   7       12.01       12.14      1.24 o 
   4  -7   7       81.11       64.22      4.33 o 
  -7  -6   7       12.93       14.96      1.52 o 
  -6  -6   7        0.96        1.35      0.72 o 
  -5  -6   7        2.24        1.81      0.77 o 
  -4  -6   7        1.85        3.21      0.76 o 
  -3  -6   7       14.90       16.94      1.37 o 
  -2  -6   7       86.83       81.08      3.26 o 
  -1  -6   7      103.11      100.40      3.73 o 
   0  -6   7       11.15       12.67      1.14 o 
   1  -6   7        7.23        5.19      0.87 o 
   2  -6   7       84.96       84.10      3.28 o 
   3  -6   7     1052.01     1098.10     28.87 o 
   4  -6   7       91.94       78.40      5.55 o 
  -7  -5   7       67.77       65.02      4.90 o 
  -6  -5   7        0.00        0.38      0.61 o 
  -5  -5   7       29.16       30.93      2.19 o 
  -4  -5   7       16.22       20.95      1.51 o 
  -3  -5   7        0.16        0.48      0.45 o 
  -2  -5   7      165.75      155.40      5.14 o 
  -1  -5   7       92.33      100.12      3.66 o 
   0  -5   7       21.35       23.23      1.46 o 
   1  -5   7      164.54      165.91      5.31 o 
   2  -5   7        3.06        4.31      0.74 o 
   3  -5   7      462.68      457.39     12.68 o 
   4  -5   7      564.26      537.82     38.25 o 
   5  -5   7      341.39      370.29     15.10 o 
   6  -5   7      129.45      139.67      6.97 o 
   7  -5   7       77.65       78.71      4.87 o 
  -7  -4   7       67.09       71.00      7.46 o 
  -6  -4   7        1.14        1.83      0.65 o 
  -5  -4   7       15.05       15.03      1.82 o 
  -4  -4   7       75.86       80.66      3.21 o 
  -3  -4   7       46.94       43.02      2.09 o 
  -2  -4   7      122.69      114.95      4.01 o 
  -1  -4   7      154.33      151.91      4.93 o 
   0  -4   7       86.41       78.73      2.98 o 
   1  -4   7       78.14       77.18      2.90 o 
   2  -4   7      130.52      112.63      3.04 o 
   3  -4   7       34.00       32.33      1.92 o 
   4  -4   7      222.70      214.52      5.85 o 
   5  -4   7      138.64      147.84      4.84 o 
   6  -4   7       36.43       42.61      3.14 o 
   7  -4   7       57.49       56.43      3.90 o 
   8  -4   7       42.92       61.00      4.33 o 
  -7  -3   7      319.35      302.27     13.11 o 
  -6  -3   7        0.15        0.99      0.53 o 
  -5  -3   7      661.79      661.03     20.25 o 
  -4  -3   7     1056.80     1053.96     27.66 o 
  -3  -3   7        0.12        7.82      1.21 o 
  -2  -3   7       45.17       41.37      1.94 o 
  -1  -3   7       41.24       41.98      1.51 o 
   0  -3   7      289.80      294.71      9.70 o 
   1  -3   7       20.96       24.53      1.79 o 
   2  -3   7      366.20      345.89     13.33 o 
   3  -3   7      356.38      365.46      8.27 o 
   4  -3   7       61.56       63.77      2.03 o 
   5  -3   7       13.26       18.98      1.27 o 
   6  -3   7       18.23       14.48      1.41 o 
   7  -3   7      119.14      121.16      6.39 o 
   8  -3   7        3.14        6.44      1.58 o 
  -7  -2   7      258.92      268.51     12.05 o 
  -6  -2   7        0.12        1.29      0.62 o 
  -5  -2   7      121.56      115.05      7.13 o 
  -4  -2   7     1243.47     1258.26     26.69 o 
  -3  -2   7       66.04       60.08      1.94 o 
  -2  -2   7       59.67       52.06      1.95 o 
  -1  -2   7       20.44       26.54      1.09 o 
   0  -2   7       23.21       27.86      1.35 o 
   1  -2   7      274.78      258.10      5.96 o 
   2  -2   7      592.22      567.47     12.33 o 
   3  -2   7       38.86       36.42      1.32 o 
   4  -2   7       48.48       46.50      1.60 o 
   5  -2   7        0.30        0.54      0.45 o 
   6  -2   7       11.92       10.02      0.97 o 
   7  -2   7      341.24      322.18      9.40 o 
   8  -2   7       39.25       53.77      3.86 o 
   9  -2   7        6.05       10.66      2.08 o 
  -7  -1   7      105.32      104.76      5.89 o 
  -6  -1   7        3.99        4.27      0.88 o 
  -5  -1   7       34.78       32.31      1.42 o 
  -4  -1   7      183.91      168.72      5.79 o 
  -3  -1   7       15.77       16.75      0.89 o 
  -2  -1   7        2.00        2.58      0.42 o 
  -1  -1   7      295.46      320.22      7.25 o 
   0  -1   7       10.22       14.57      0.82 o 
   1  -1   7       13.78       14.67      0.74 o 
   2  -1   7        1.02        1.16      0.96 o 
   3  -1   7     1182.20     1265.37     26.61 o 
   4  -1   7       70.87       64.17      1.93 o 
   5  -1   7       16.49       19.12      1.21 o 
   6  -1   7       28.31       32.56      1.76 o 
   7  -1   7        0.98        0.10      0.46 o 
   8  -1   7       18.85       22.20      1.57 o 
   9  -1   7        6.08        8.97      1.82 o 
  -7   0   7       24.96       25.36      2.33 o 
  -6   0   7      194.95      207.17      6.70 o 
  -5   0   7       29.32       35.52      1.92 o 
  -4   0   7      164.82      164.17      5.29 o 
  -3   0   7      186.21      198.89      4.85 o 
  -2   0   7      719.14      773.91     16.59 o 
  -1   0   7       67.76       83.01      2.81 o 
   0   0   7       26.41       25.39      1.01 o 
   1   0   7       84.20       77.73      2.16 o 
   2   0   7      470.91      478.13     10.41 o 
   3   0   7       30.60       26.02      1.02 o 
   4   0   7      964.10     1039.46     21.96 o 
   5   0   7       28.76       28.16      1.46 o 
   6   0   7      911.72      925.38     24.23 o 
   7   0   7        0.85        0.13      0.47 o 
   8   0   7        5.18        7.90      1.04 o 
   9   0   7       11.44       10.83      1.73 o 
  -7   1   7       10.78        8.04      1.20 o 
  -6   1   7        0.56        0.61      0.58 o 
  -5   1   7       21.87       17.38      1.35 o 
  -4   1   7        0.05        0.23      0.72 o 
  -3   1   7       11.70       10.14      0.98 o 
  -2   1   7       78.18       65.42      1.98 o 
  -1   1   7       73.09       69.99      2.03 o 
   0   1   7       37.25       30.19      1.12 o 
   1   1   7       17.46       13.72      0.70 o 
   2   1   7     1743.76     1834.01     38.15 o 
   3   1   7      106.75      124.60      3.12 o 
   4   1   7        0.33        2.71      0.54 o 
   5   1   7     1362.95     1331.88     65.05 o 
   6   1   7       10.24       13.41      1.05 o 
   7   1   7        0.67        0.67      0.48 o 
   8   1   7       32.64       27.80      1.71 o 
   9   1   7       42.41       53.15      2.60 o 
  10   1   7        0.19        0.09      0.91 o 
  -7   2   7        0.15        1.26      0.73 o 
  -6   2   7       72.13       71.77      3.35 o 
  -5   2   7       97.54      102.71      4.44 o 
  -4   2   7        1.11        0.20      0.44 o 
  -3   2   7        6.85        8.14      0.66 o 
  -2   2   7      178.94      182.14      4.43 o 
  -1   2   7      202.97      226.25      5.29 o 
   0   2   7       24.98       26.81      1.04 o 
   1   2   7       52.51       51.11      1.57 o 
   2   2   7      409.43      446.33      9.73 o 
   3   2   7       91.55      100.32      2.58 o 
   4   2   7       67.84       79.51      2.16 o 
   5   2   7      176.18      170.65      5.22 o 
   6   2   7      122.33      116.20      7.33 o 
   7   2   7      106.19       96.72      3.55 o 
   8   2   7      122.56      107.15      3.96 o 
   9   2   7        1.79        1.70      0.71 o 
  10   2   7       36.87       37.04      2.24 o 
  -7   3   7       96.38       94.33      6.05 o 
  -6   3   7      124.16      138.22      7.16 o 
  -5   3   7      476.95      449.16     12.93 o 
  -4   3   7      152.75      136.93      4.74 o 
  -3   3   7      333.26      325.30      9.47 o 
  -2   3   7      411.02      444.34      9.84 o 
  -1   3   7      717.08      732.20     15.68 o 
   0   3   7     1060.71     1178.59     24.79 o 
   1   3   7      166.55      159.15      3.84 o 
   2   3   7        8.90       11.39      0.64 o 
   3   3   7     1855.59     1849.27     38.43 o 
   4   3   7     2331.96     2445.26     50.64 o 
   5   3   7      654.72      633.67     16.83 o 
   6   3   7       23.95       21.77      1.36 o 
   7   3   7      637.33      640.24     17.26 o 
   8   3   7       10.50        7.76      1.09 o 
   9   3   7       52.39       49.61      3.35 o 
  10   3   7       31.40       34.33      2.20 o 
  -6   4   7       47.08       44.56      2.47 o 
  -5   4   7       27.24       31.14      1.95 o 
  -4   4   7      249.90      235.57      7.38 o 
  -3   4   7        0.00        0.31      0.46 o 
  -2   4   7        0.40        1.60      0.52 o 
  -1   4   7        0.72        0.81      0.28 o 
   0   4   7      553.88      550.01     11.93 o 
   1   4   7      604.65      655.47     14.06 o 
   2   4   7      351.85      366.34      8.12 o 
   3   4   7       78.64       72.61      2.03 o 
   4   4   7      404.65      439.25      9.61 o 
   5   4   7      327.89      327.01      9.17 o 
   6   4   7      320.18      304.26      8.73 o 
   7   4   7        0.57        0.43      0.51 o 
   8   4   7      160.43      157.57      6.87 o 
   9   4   7       25.37       23.68      1.67 o 
  10   4   7        0.16        0.40      0.68 o 
  -6   5   7       28.41       35.36      2.22 o 
  -5   5   7        5.59        6.41      1.07 o 
  -4   5   7       87.26      101.83      3.99 o 
  -3   5   7       52.53       42.83      2.18 o 
  -2   5   7      107.64      107.88      5.40 o 
  -1   5   7      420.33      416.06     11.68 o 
   0   5   7      594.19      635.21     13.69 o 
   2   5   7        6.60        4.66      0.60 o 
   3   5   7       79.60       87.20      2.37 o 
   4   5   7      132.58      121.69      3.09 o 
   5   5   7      143.05      137.57      5.29 o 
   6   5   7     2100.22     2172.58     55.35 o 
   7   5   7      136.74      141.86      4.76 o 
   8   5   7       32.69       32.95      1.88 o 
   9   5   7        3.71        4.55      0.96 o 
  10   5   7       10.39        8.65      1.23 o 
  -6   6   7      161.46      172.62      6.25 o 
  -5   6   7       28.42       29.94      2.06 o 
  -4   6   7       17.08       17.89      1.51 o 
  -3   6   7      108.37      114.96      4.38 o 
  -2   6   7      585.16      602.86     16.68 o 
  -1   6   7       37.82       38.90      1.95 o 
   0   6   7      127.25      108.85      9.60 o 
   1   6   7       20.24       20.44      1.01 o 
   2   6   7       99.82      107.40      2.84 o 
   3   6   7        2.67        2.40      0.39 o 
   4   6   7        0.35        4.16      0.48 o 
   5   6   7      148.27      152.70      4.82 o 
   6   6   7       47.93       39.64      2.17 o 
   7   6   7       27.59       26.15      2.38 o 
   8   6   7       17.02       16.07      1.32 o 
   9   6   7        4.16        6.34      1.02 o 
  10   6   7        4.03        4.27      0.96 o 
  -5   7   7        7.32        8.84      1.67 o 
  -4   7   7        8.56        5.41      1.06 o 
  -3   7   7       18.79       19.26      2.33 o 
  -2   7   7      622.38      620.27     17.23 o 
  -1   7   7      551.72      557.89     15.50 o 
   0   7   7        0.86        3.71      1.31 o 
   1   7   7       24.81       28.59      1.14 o 
   2   7   7       24.20       25.54      1.69 o 
   3   7   7        0.65        1.91      0.40 o 
   4   7   7       54.66       52.39      1.70 o 
   5   7   7      245.29      226.84      7.83 o 
   6   7   7        3.88        3.69      0.73 o 
   7   7   7      208.53      203.98      6.36 o 
   8   7   7       13.44       13.96      1.26 o 
   9   7   7       30.35       32.67      2.00 o 
  10   7   7       30.17       31.31      2.03 o 
  -4   8   7      158.83      166.37      6.00 o 
  -3   8   7        1.99        2.83      0.82 o 
  -2   8   7        0.03        0.15      0.84 o 
  -1   8   7      449.64      471.18     13.41 o 
   0   8   7      599.70      611.86     16.86 o 
   1   8   7      179.77      182.12      5.78 o 
   2   8   7      190.30      195.46      4.77 o 
   3   8   7      400.45      396.16      8.91 o 
   4   8   7       99.22      102.73      2.84 o 
   5   8   7        8.31        8.87      0.91 o 
   6   8   7      118.62      122.18      4.18 o 
   7   8   7      186.12      188.93      6.01 o 
   8   8   7       54.64       52.35      2.50 o 
   9   8   7       30.93       29.22      2.02 o 
  10   8   7        4.79        5.10      1.37 o 
  -4   9   7       45.87       49.36      3.93 o 
  -3   9   7       49.51       48.22      2.64 o 
  -2   9   7        5.52        5.80      1.04 o 
  -1   9   7      116.59      116.28      4.35 o 
   0   9   7      412.44      404.57     11.67 o 
   1   9   7      490.46      505.62     14.13 o 
   2   9   7      460.81      464.97     12.97 o 
   3   9   7      763.94      784.83     16.93 o 
   4   9   7      231.46      228.15      7.57 o 
   5   9   7       15.04       13.01      1.09 o 
   6   9   7      229.91      224.13      6.82 o 
   7   9   7        3.60        2.92      1.56 o 
   8   9   7       94.97       93.41      4.90 o 
   9   9   7       21.61       18.45      2.86 o 
  10   9   7       13.41       15.47      2.19 o 
  -3  10   7        0.22       -0.05      0.69 o 
  -2  10   7      170.02      180.35      6.28 o 
  -1  10   7       46.13       48.00      2.50 o 
   0  10   7      240.68      229.39      7.30 o 
   1  10   7       13.91       17.44      1.57 o 
   2  10   7       61.01       58.09      2.55 o 
   3  10   7      163.22      172.39      5.53 o 
   4  10   7      189.66      167.49     10.12 o 
   5  10   7        6.71        5.75      0.88 o 
   6  10   7       85.60       83.43      6.96 o 
   7  10   7        1.76        1.62      0.80 o 
   8  10   7      247.14      239.51     10.65 o 
   9  10   7        6.72        8.99      1.86 o 
  10  10   7        4.79        4.61      1.60 o 
  -2  11   7       26.65       26.84      2.02 o 
  -1  11   7        0.54        1.75      0.73 o 
   0  11   7      317.21      310.88      9.50 o 
   1  11   7      247.04      243.49     10.57 o 
   2  11   7       60.26       57.34      5.02 o 
   3  11   7       44.77       32.73      2.56 o 
   4  11   7       11.02       10.88      0.84 o 
   5  11   7      115.64      102.75      5.24 o 
   6  11   7       17.73       22.05      2.17 o 
   7  11   7      206.28      202.73      9.27 o 
   8  11   7       11.79       16.03      2.15 o 
   9  11   7        0.02        1.52      1.17 o 
  -1  12   7      150.13      147.67     13.96 o 
   0  12   7      118.42      108.80      6.37 o 
   1  12   7      107.97       96.18      9.03 o 
   2  12   7      177.70      166.45      8.18 o 
   3  12   7       39.81       39.15      3.03 o 
   4  12   7      244.75      250.85     11.00 o 
   5  12   7       34.53       21.49      2.17 o 
   6  12   7      107.86      100.99      5.44 o 
   7  12   7       59.04       58.75      3.96 o 
   8  12   7       56.64       57.47      4.12 o 
   9  12   7       54.80       65.46      4.66 o 
   0  13   7      184.16      199.54      9.90 o 
   1  13   7       13.49       17.48      2.28 o 
   2  13   7       23.01       27.88      2.73 o 
   3  13   7        0.55       -0.69      0.69 o 
   6  13   7       67.00       45.27      3.36 o 
   7  13   7      186.26      164.26      8.03 o 
   8  13   7      445.40      509.05     20.51 o 
   2  14   7        0.00        0.65      1.02 o 
   3  14   7       21.36       21.58      2.51 o 
   4  14   7       15.82       16.05      2.12 o 
  -4  -9   8        0.17       -0.49      0.64 o 
  -3  -9   8        5.88        8.82      1.31 o 
  -2  -9   8        0.41        0.35      0.73 o 
  -1  -9   8        6.24        7.04      1.22 o 
   0  -9   8        3.49        3.54      0.96 o 
   1  -9   8        0.00       -0.11      0.66 o 
   2  -9   8        6.20       11.27      2.30 o 
  -5  -8   8      177.74      189.68      6.67 o 
  -4  -8   8        0.05       -0.25      0.72 o 
  -3  -8   8       25.57       26.09      1.88 o 
  -2  -8   8       56.90       58.39      4.73 o 
  -1  -8   8      123.60      142.46      5.20 o 
   0  -8   8        2.58        1.13      0.70 o 
   1  -8   8        9.58       12.08      1.89 o 
   2  -8   8       39.92       47.02      2.53 o 
   3  -8   8       13.75       14.39      2.32 o 
  -5  -7   8        0.31       -0.53      0.59 o 
  -4  -7   8       21.91       19.57      1.64 o 
  -3  -7   8       72.36       61.59      2.93 o 
  -2  -7   8       34.50       30.02      1.93 o 
  -1  -7   8       19.27       15.80      3.49 o 
   0  -7   8       48.52       42.60      2.28 o 
   1  -7   8       29.96       28.18      1.81 o 
   2  -7   8        0.15        0.99      1.17 o 
   3  -7   8       50.01       47.06      2.46 o 
   4  -7   8        0.96        0.00      1.10 o 
  -6  -6   8      118.15      137.18      5.12 o 
  -5  -6   8        8.33       13.93      1.40 o 
  -4  -6   8       25.06       23.03      1.66 o 
  -3  -6   8       22.76       24.07      1.69 o 
  -2  -6   8      228.43      204.99      6.67 o 
  -1  -6   8        0.52        0.18      0.51 o 
   0  -6   8      298.58      290.19      9.11 o 
   1  -6   8        1.08        1.09      0.64 o 
   2  -6   8      294.42      295.56      8.85 o 
   3  -6   8      264.21      267.81      8.15 o 
   4  -6   8        8.28        7.52      1.08 o 
  -6  -5   8       77.86       90.63      8.84 o 
  -5  -5   8      184.84      203.62      8.64 o 
  -4  -5   8        9.45        6.95      1.03 o 
  -3  -5   8      254.05      225.90      7.13 o 
  -2  -5   8        3.73        5.29      0.93 o 
  -1  -5   8      244.81      220.70      7.06 o 
   0  -5   8      242.96      240.06      7.35 o 
   1  -5   8       79.69       77.05      3.10 o 
   2  -5   8      279.41      283.46      8.41 o 
   3  -5   8      840.56      845.75     22.52 o 
   4  -5   8      447.80      416.81     41.51 o 
   5  -5   8       21.57       17.18      1.95 o 
  -7  -4   8       65.56       54.60      8.31 o 
  -6  -4   8      209.21      209.06      6.84 o 
  -5  -4   8       86.18       94.86      3.76 o 
  -4  -4   8       36.56       33.61      3.26 o 
  -3  -4   8       27.41       30.57      1.80 o 
  -2  -4   8       41.65       34.97      1.90 o 
  -1  -4   8       76.50       73.00      3.27 o 
   0  -4   8        0.11        0.00      0.43 o 
   1  -4   8       49.95       49.41      2.23 o 
   2  -4   8      502.31      505.17     13.86 o 
   3  -4   8        1.66        2.79      0.66 o 
   4  -4   8       27.45       25.69      1.25 o 
   5  -4   8       77.69       79.03      3.11 o 
   6  -4   8        2.63        3.68      1.21 o 
   7  -4   8       41.67       48.37      3.64 o 
  -7  -3   8       61.21       66.48      4.38 o 
  -6  -3   8       13.07       10.93      1.16 o 
  -5  -3   8      106.25      105.00      3.95 o 
  -4  -3   8       56.88       65.16      2.80 o 
  -3  -3   8       46.44       47.45      2.24 o 
  -2  -3   8        0.52        1.04      0.52 o 
  -1  -3   8       44.55       35.01      1.81 o 
   0  -3   8       35.52       29.08      1.60 o 
   1  -3   8      113.11      109.28      3.81 o 
   2  -3   8      396.82      368.49     17.48 o 
   3  -3   8       18.57       18.55      0.99 o 
   4  -3   8      101.98       99.19      4.86 o 
   5  -3   8        1.84        1.40      0.54 o 
   6  -3   8      137.24      136.79      4.67 o 
   7  -3   8       20.20       21.90      2.36 o 
   8  -3   8        4.16        5.98      1.60 o 
  -7  -2   8       13.95       15.45      2.19 o 
  -6  -2   8      165.70      173.67      8.53 o 
  -5  -2   8       41.22       41.23      2.14 o 
  -4  -2   8      112.49      107.08      3.88 o 
  -3  -2   8       54.28       52.83      1.94 o 
  -2  -2   8       68.44       74.61      2.29 o 
  -1  -2   8       43.48       42.68      1.56 o 
   0  -2   8        4.51        6.12      0.61 o 
   1  -2   8       29.65       25.08      1.57 o 
   2  -2   8       45.68       36.47      1.36 o 
   3  -2   8      183.34      175.09      4.37 o 
   4  -2   8       73.98       72.64      3.65 o 
   5  -2   8       27.86       31.31      1.66 o 
   6  -2   8      236.24      229.91      7.01 o 
   7  -2   8      158.25      164.44      5.47 o 
   8  -2   8       56.84       60.48      4.22 o 
  -7  -1   8       31.41       30.78      2.99 o 
  -6  -1   8      577.02      609.47     24.34 o 
  -5  -1   8        5.49        4.52      0.79 o 
  -4  -1   8       99.63       94.02      2.82 o 
  -3  -1   8        0.33        0.52      0.38 o 
  -2  -1   8      930.15      877.81     18.86 o 
  -1  -1   8      139.62      130.36      7.52 o 
   0  -1   8       30.05       29.66      1.19 o 
   1  -1   8       57.71       50.82      1.82 o 
   2  -1   8      428.06      407.78     19.11 o 
   3  -1   8      247.13      238.63      5.64 o 
   4  -1   8        9.71        9.70      0.68 o 
   5  -1   8      233.22      223.38      6.70 o 
   6  -1   8      129.38      107.14      3.83 o 
   7  -1   8      657.46      665.40     18.05 o 
   8  -1   8       92.86       98.28      3.83 o 
   9  -1   8       10.32        5.83      1.62 o 
  -7   0   8       46.98       50.04      2.68 o 
  -6   0   8        0.98        1.54      0.73 o 
  -5   0   8       38.62       34.66      1.98 o 
  -4   0   8      100.51      103.79      3.01 o 
  -3   0   8        2.62        1.97      0.43 o 
  -2   0   8        0.48        1.82      0.40 o 
  -1   0   8      273.49      255.71      6.01 o 
   0   0   8        7.82        6.99      0.73 o 
   1   0   8        3.07        0.52      0.35 o 
   2   0   8        5.07        3.28      0.44 o 
   3   0   8      977.35      973.06     20.66 o 
   4   0   8      265.80      260.13      8.56 o 
   5   0   8       16.39       21.60      1.32 o 
   6   0   8        3.00        0.87      0.47 o 
   7   0   8       31.58       25.94      1.95 o 
   8   0   8       46.30       46.78      2.36 o 
   9   0   8       91.25      103.00      4.58 o 
  -7   1   8       20.32       25.32      1.90 o 
  -6   1   8        9.08       10.11      1.20 o 
  -5   1   8        6.68        6.40      1.00 o 
  -4   1   8      108.63      115.76      4.16 o 
  -3   1   8       23.76       27.15      1.29 o 
  -2   1   8      426.94      462.20     13.79 o 
  -1   1   8       17.20       16.92      0.87 o 
   0   1   8       12.88       14.27      0.79 o 
   1   1   8       56.15       56.90      1.77 o 
   2   1   8      265.30      255.63      7.89 o 
   3   1   8       23.74       20.72      0.93 o 
   4   1   8       25.97       27.72      1.43 o 
   5   1   8       12.71       13.97      1.05 o 
   6   1   8        1.32        0.98      0.48 o 
   7   1   8       28.90       29.05      1.71 o 
   8   1   8       57.16       47.40      2.35 o 
   9   1   8       10.24        7.48      1.14 o 
  10   1   8        0.54        2.51      1.23 o 
  -6   2   8       25.36       20.12      1.60 o 
  -5   2   8        1.39        2.33      0.73 o 
  -4   2   8      120.99      132.17      4.66 o 
  -3   2   8       15.65       17.69      1.86 o 
  -2   2   8        0.64        0.62      0.29 o 
  -1   2   8      307.61      336.55      7.70 o 
   0   2   8      195.00      208.27      4.98 o 
   1   2   8      191.25      174.46      4.23 o 
   2   2   8      333.45      339.04      7.61 o 
   3   2   8      239.14      239.14      5.55 o 
   4   2   8      615.48      627.78     13.55 o 
   5   2   8      222.88      216.17      7.16 o 
   6   2   8       52.49       58.96      2.49 o 
   7   2   8        6.35        5.10      0.83 o 
   8   2   8        5.08        5.66      0.93 o 
   9   2   8        4.01        4.14      0.89 o 
  10   2   8       11.83       10.88      1.37 o 
  -6   3   8        4.41        5.88      1.15 o 
  -5   3   8      131.47      121.09      4.56 o 
  -4   3   8      241.81      236.05      7.45 o 
  -3   3   8       88.16       80.46      3.21 o 
  -2   3   8       72.57       66.23      3.56 o 
  -1   3   8      111.18      116.43      3.08 o 
   0   3   8       30.59       34.79      1.29 o 
   1   3   8        8.52       11.09      0.67 o 
   2   3   8      311.80      311.03      7.04 o 
   3   3   8       42.39       43.19      1.43 o 
   4   3   8       52.38       42.62      1.41 o 
   5   3   8      486.94      455.08     12.45 o 
   6   3   8        8.87       11.32      2.46 o 
   7   3   8      152.36      139.93      4.75 o 
   8   3   8      100.50       96.75      3.74 o 
   9   3   8        5.68        5.60      1.04 o 
  10   3   8        0.15        0.06      0.70 o 
  -6   4   8      102.66      130.57      5.06 o 
  -5   4   8        1.51        1.27      0.74 o 
  -4   4   8       39.45       38.74      2.64 o 
  -3   4   8      104.48      106.09      3.98 o 
  -2   4   8      233.70      243.40      7.43 o 
  -1   4   8        0.22        1.02      0.31 o 
   0   4   8      279.05      260.30      9.72 o 
   1   4   8       12.09       15.49      0.80 o 
   2   4   8      140.93      132.80      3.37 o 
   3   4   8      297.92      296.32      6.76 o 
   4   4   8      192.14      186.30      4.46 o 
   5   4   8      124.71      117.22      5.67 o 
   6   4   8      346.92      342.65      9.78 o 
   7   4   8      272.34      270.37     13.97 o 
   8   4   8        5.23        4.29      0.85 o 
   9   4   8       16.79       18.91      1.53 o 
  10   4   8        9.76       12.03      1.34 o 
  -6   5   8       11.24       11.54      1.55 o 
  -5   5   8        1.73        1.80      0.80 o 
  -4   5   8       78.25       82.52      3.50 o 
  -3   5   8       79.59       80.54      7.23 o 
  -2   5   8      709.44      690.82     18.93 o 
  -1   5   8       11.51       11.42      1.29 o 
   0   5   8      127.70      129.41      3.36 o 
   1   5   8      443.13      409.78     19.23 o 
   2   5   8      247.25      262.59      6.09 o 
   3   5   8        7.71        6.89      0.92 o 
   4   5   8       91.96      100.34      4.49 o 
   5   5   8      290.92      294.37      8.45 o 
   6   5   8      135.48      148.27      4.87 o 
   7   5   8      574.23      576.38     15.77 o 
   8   5   8      948.77      987.99     26.19 o 
   9   5   8       18.52       19.52      1.57 o 
  10   5   8       42.90       44.19      2.50 o 
  -5   6   8       50.54       45.18      2.61 o 
  -4   6   8       13.85       17.48      1.52 o 
  -3   6   8       27.16       23.33      1.67 o 
  -2   6   8        5.78        5.35      0.90 o 
  -1   6   8      247.23      244.14      7.49 o 
   0   6   8       89.76       87.22      3.28 o 
   1   6   8        6.73        5.35      0.55 o 
   2   6   8       75.67       73.17      3.44 o 
   3   6   8       43.03       45.01      1.94 o 
   4   6   8       34.79       23.05      1.02 o 
   5   6   8     1565.11     1626.04     41.71 o 
   6   6   8        6.24        4.37      0.78 o 
   7   6   8      804.45      832.66     22.17 o 
   8   6   8       32.00       32.20      1.92 o 
   9   6   8       23.54       19.83      1.55 o 
  10   6   8       13.27       12.19      1.44 o 
  -5   7   8        0.75        1.14      0.82 o 
  -4   7   8      234.15      232.15      7.71 o 
  -3   7   8       72.33       70.94      3.25 o 
  -2   7   8      268.26      276.72     11.16 o 
  -1   7   8      117.31      117.34      4.29 o 
   0   7   8        0.67        1.63      0.58 o 
   1   7   8        3.74        4.18      0.80 o 
   2   7   8      557.63      561.74     12.29 o 
   3   7   8      411.14      419.96      9.39 o 
   4   7   8       19.39       16.16      0.88 o 
   5   7   8      359.79      357.93     10.08 o 
   6   7   8       96.39      107.81      3.87 o 
   7   7   8      202.84      204.17      6.45 o 
   8   7   8       17.34       16.66      1.39 o 
   9   7   8       28.76       28.23      1.89 o 
  10   7   8       31.96       32.63      2.12 o 
  -4   8   8        0.22       -0.39      0.65 o 
  -3   8   8      195.40      192.70      6.64 o 
  -2   8   8       27.80       34.07      2.06 o 
  -1   8   8      239.08      239.16      7.56 o 
   0   8   8       93.76       90.50      3.53 o 
   1   8   8      139.48      131.59      4.55 o 
   2   8   8      370.06      355.38     11.83 o 
   3   8   8        6.29        9.57      0.73 o 
   4   8   8        0.35        1.28      0.42 o 
   5   8   8      270.67      290.55      8.43 o 
   6   8   8        9.13        8.96      2.28 o 
   7   8   8       44.89       43.09      2.20 o 
   8   8   8       19.54       20.08      1.52 o 
   9   8   8        7.51        7.52      1.33 o 
  10   8   8        3.35        4.39      1.04 o 
  -3   9   8       76.77       88.85      3.93 o 
  -2   9   8      280.66      304.40      9.51 o 
  -1   9   8      212.88      232.39      7.51 o 
   0   9   8      164.67      164.60      5.61 o 
   1   9   8       98.96       95.35      3.67 o 
   2   9   8       35.97       36.58      1.93 o 
   3   9   8       23.79       22.79      1.12 o 
   4   9   8        0.10        0.18      0.38 o 
   5   9   8       10.60       14.84      2.51 o 
   6   9   8       61.22       59.08      2.60 o 
   7   9   8      342.27      335.54      9.81 o 
   8   9   8      179.49      177.29      7.35 o 
   9   9   8       25.54       27.80      1.91 o 
  10   9   8       14.60       19.12      1.66 o 
  -3  10   8        9.01       13.01      1.61 o 
  -2  10   8        4.05        5.77      1.11 o 
  -1  10   8        0.00        0.10      0.60 o 
   0  10   8       43.46       42.59      2.32 o 
   1  10   8       18.09       16.98      1.43 o 
   2  10   8       82.62       84.49      3.55 o 
   3  10   8       78.99       84.38      5.74 o 
   4  10   8      174.32      158.75      7.91 o 
   5  10   8        3.38        5.29      0.88 o 
   6  10   8        0.05       -0.19      0.54 o 
   7  10   8       17.14       11.82      1.23 o 
   8  10   8       40.43       35.09      2.81 o 
   9  10   8       14.29       17.61      2.30 o 
  10  10   8        5.29        6.44      1.73 o 
  -2  11   8        7.71        7.94      1.33 o 
  -1  11   8       22.77       24.01      4.46 o 
   0  11   8       29.36       33.37      2.11 o 
   1  11   8       67.83       64.13      2.95 o 
   2  11   8      469.36      456.33     13.08 o 
   3  11   8       19.73       19.23      1.42 o 
   4  11   8        0.03        1.09      0.58 o 
   5  11   8      235.89      185.95      6.73 o 
   6  11   8        1.81        2.86      0.77 o 
   7  11   8        2.40        5.05      1.36 o 
   8  11   8       29.27       37.93      3.21 o 
   9  11   8       41.89       42.92      3.53 o 
  -1  12   8        5.14        4.87      1.14 o 
   0  12   8        3.67        4.70      1.50 o 
   1  12   8        5.57        5.43      1.08 o 
   2  12   8       62.16       52.64      7.49 o 
   3  12   8      158.52      141.43     22.20 o 
   4  12   8       84.82       94.82      5.26 o 
   6  12   8      211.91      175.69      8.12 o 
   7  12   8      222.56      201.30      9.27 o 
   8  12   8        9.15       10.46      1.97 o 
   9  12   8        0.25        2.75      1.37 o 
   1  13   8       48.91       46.27      3.71 o 
   2  13   8        1.88        3.94      1.28 o 
   3  13   8      153.19      155.21      7.88 o 
   4  13   8       54.01       55.91      3.84 o 
   6  13   8        1.53        1.45      1.08 o 
   7  13   8       65.92       48.18      3.62 o 
   8  13   8       23.03       13.80      2.23 o 
   3  14   8        0.02       -0.20      0.91 o 
   4  14   8       30.45       31.31      2.92 o 
  -1  -9   9       32.43       37.56      2.43 o 
   0  -9   9        1.04        1.70      0.88 o 
  -3  -8   9        9.28       11.88      2.08 o 
  -2  -8   9       78.29       73.20      5.56 o 
  -1  -8   9       84.31       85.43      3.78 o 
   0  -8   9       34.83       44.63      2.53 o 
   1  -8   9        6.03        9.58      1.34 o 
   2  -8   9        6.99        7.68      1.26 o 
   3  -8   9        5.93        6.46      1.84 o 
  -4  -7   9        0.65        1.66      0.75 o 
  -3  -7   9      155.95      147.29      5.43 o 
  -2  -7   9       41.69       39.32      2.33 o 
  -1  -7   9       20.15       16.85      1.51 o 
   0  -7   9       30.36       25.00      1.81 o 
   1  -7   9        3.49        4.74      1.05 o 
   2  -7   9        0.07       -0.12      0.63 o 
   3  -7   9       14.19       11.49      1.73 o 
  -5  -6   9       55.54       67.48      3.27 o 
  -4  -6   9        4.34        8.57      1.92 o 
  -3  -6   9       67.36       62.21      2.98 o 
  -2  -6   9      272.54      267.20      8.41 o 
  -1  -6   9        0.94        2.10      0.75 o 
   0  -6   9        0.05        0.37      0.53 o 
   1  -6   9       14.40        9.61      1.19 o 
   2  -6   9      182.24      185.59      6.17 o 
   3  -6   9       43.83       43.95      6.12 o 
   4  -6   9      288.17      323.69     13.42 o 
  -5  -5   9       18.01       22.05      1.73 o 
  -4  -5   9       98.75      106.46      4.17 o 
  -3  -5   9       85.90       88.07      4.62 o 
  -2  -5   9       95.10       82.01      3.44 o 
  -1  -5   9      463.14      432.10     12.40 o 
   0  -5   9      149.95      161.55      5.46 o 
   1  -5   9      145.30      131.03      7.26 o 
   2  -5   9       48.81       50.38      2.65 o 
   3  -5   9       85.60       73.65      4.91 o 
   4  -5   9      340.17      328.70     13.52 o 
   5  -5   9        1.51        2.84      1.15 o 
  -6  -4   9       13.32       16.08      1.51 o 
  -5  -4   9       28.79       33.88      2.09 o 
  -4  -4   9        1.25        1.12      0.63 o 
  -3  -4   9       22.76       22.86      1.63 o 
  -2  -4   9      276.33      258.42      7.95 o 
  -1  -4   9      329.22      322.57     14.40 o 
   0  -4   9       46.74       45.00      2.25 o 
   1  -4   9      145.60      144.36      4.90 o 
   2  -4   9        0.14        0.42      0.55 o 
   3  -4   9      118.65      119.56      4.21 o 
   4  -4   9       52.36       53.74      3.51 o 
   5  -4   9        6.14        9.56      1.67 o 
   6  -4   9      173.99      190.64      6.22 o 
   7  -4   9       48.93       50.91      3.75 o 
  -6  -3   9       74.16       69.36      5.61 o 
  -5  -3   9       10.96       11.84      1.21 o 
  -4  -3   9        4.77        4.06      0.85 o 
  -3  -3   9        4.41        2.62      0.75 o 
  -2  -3   9       19.85       18.71      1.43 o 
  -1  -3   9      283.71      276.91      8.28 o 
   0  -3   9      152.85      158.31      5.21 o 
   1  -3   9       52.10       49.75      3.43 o 
   2  -3   9       29.50       28.95      1.29 o 
   3  -3   9       16.73       16.89      1.00 o 
   4  -3   9      129.72      104.14      5.84 o 
   5  -3   9        0.22       -0.12      0.49 o 
   6  -3   9      633.58      655.94     17.86 o 
   7  -3   9        9.17        7.26      1.58 o 
  -6  -2   9       51.18       61.18      4.35 o 
  -5  -2   9      134.75      114.00     12.68 o 
  -4  -2   9        6.78        5.33      0.75 o 
  -3  -2   9      123.19      139.97      4.79 o 
  -2  -2   9      333.10      319.91      9.34 o 
  -1  -2   9       47.38       39.43      1.99 o 
   0  -2   9        0.01        0.63      0.37 o 
   1  -2   9     1339.15     1322.10     27.99 o 
   2  -2   9       89.71       83.59      2.51 o 
   3  -2   9      254.52      248.73     10.27 o 
   4  -2   9      102.66       88.39      4.41 o 
   5  -2   9      250.80      241.58      7.28 o 
   6  -2   9        1.64        0.91      0.56 o 
   7  -2   9       11.99       12.31      2.14 o 
   8  -2   9       14.80       16.60      2.14 o 
  -6  -1   9        1.10        1.58      1.15 o 
  -5  -1   9        3.02        5.55      1.43 o 
  -4  -1   9       33.63       29.14      2.17 o 
  -3  -1   9      249.48      242.38      5.97 o 
  -2  -1   9      232.21      227.98      5.61 o 
  -1  -1   9       24.02       22.15      0.97 o 
   0  -1   9       33.55       24.74      1.39 o 
   1  -1   9     1122.22     1101.69     23.44 o 
   2  -1   9        6.42        6.49      0.62 o 
   3  -1   9        6.57        5.21      0.57 o 
   4  -1   9        0.39        0.68      0.32 o 
   5  -1   9       40.78       33.44      1.90 o 
   6  -1   9      270.13      263.48      7.90 o 
   7  -1   9        8.98        9.39      1.36 o 
   8  -1   9        7.09        6.81      1.10 o 
   9  -1   9       38.38       34.90      3.23 o 
  -6   0   9       13.59       18.87      2.34 o 
  -5   0   9        2.32        2.94      0.83 o 
  -4   0   9       21.50       19.27      1.39 o 
  -3   0   9        2.33        2.17      0.52 o 
  -2   0   9     1437.52     1544.46     32.60 o 
  -1   0   9      226.63      210.07      5.16 o 
   0   0   9        0.00        0.49      0.32 o 
   1   0   9       51.57       45.66      1.62 o 
   2   0   9       52.17       52.14      1.76 o 
   3   0   9     1365.41     1400.83     29.52 o 
   4   0   9       14.48       13.44      0.80 o 
   5   0   9        2.07        1.77      0.66 o 
   6   0   9      172.99      170.52      5.52 o 
   7   0   9        0.09        0.34      0.55 o 
   8   0   9      271.14      261.94      8.12 o 
   9   0   9      133.86      150.88      6.33 o 
  -6   1   9        0.34       -0.21      0.73 o 
  -5   1   9       26.46       25.83      1.80 o 
  -4   1   9      148.10      150.84      5.21 o 
  -3   1   9      117.98      102.86      5.37 o 
  -2   1   9        5.53        6.55      0.67 o 
  -1   1   9      148.85      135.41     10.36 o 
   0   1   9       12.22       12.21      0.96 o 
   1   1   9        0.94        0.73      0.60 o 
   2   1   9       52.14       52.24      1.73 o 
   3   1   9      161.40      168.89      4.22 o 
   4   1   9      121.17      122.78      3.25 o 
   5   1   9       12.06       13.78      1.11 o 
   6   1   9      457.88      420.31     11.79 o 
   7   1   9        2.96        1.25      0.55 o 
   8   1   9       50.84       54.15      5.41 o 
   9   1   9        2.45        2.50      1.11 o 
  -6   2   9        0.00       -0.66      0.66 o 
  -5   2   9       23.99       23.57      2.08 o 
  -4   2   9       10.77       12.70      1.19 o 
  -3   2   9        4.31        3.59      0.74 o 
  -2   2   9       24.72       21.53      1.38 o 
  -1   2   9       34.27       32.90      1.33 o 
   0   2   9      490.65      491.26     18.45 o 
   1   2   9        1.62        3.42      0.49 o 
   2   2   9      152.12      137.22      3.54 o 
   3   2   9      229.65      225.49      8.75 o 
   4   2   9      232.31      223.75      5.34 o 
   5   2   9       59.25       52.33      2.28 o 
   6   2   9      471.42      459.56     12.75 o 
   7   2   9        0.26        0.28      0.51 o 
   8   2   9       91.88       98.79      3.85 o 
   9   2   9      128.26      137.70      5.03 o 
  10   2   9       33.68       43.50      3.60 o 
  -6   3   9        5.32        6.11      1.47 o 
  -5   3   9      340.42      365.12     11.06 o 
  -4   3   9       12.05       10.31      1.19 o 
  -3   3   9       26.27       28.94      2.31 o 
  -2   3   9       29.50       27.26      1.61 o 
  -1   3   9       72.39       65.62      2.81 o 
   0   3   9        6.28        6.41      0.73 o 
   1   3   9      339.23      299.84      7.32 o 
   2   3   9      299.83      282.17      8.21 o 
   3   3   9       66.76       73.79      2.28 o 
   4   3   9      393.79      394.37     10.92 o 
   5   3   9      422.05      426.52     12.38 o 
   6   3   9      168.79      161.27      5.26 o 
   7   3   9      304.33      284.39      8.50 o 
   8   3   9      311.01      318.17      9.47 o 
   9   3   9        8.08        8.31      1.19 o 
  10   3   9       44.89       60.15      3.00 o 
  -5   4   9        1.70        2.63      0.87 o 
  -4   4   9        4.25        4.42      1.37 o 
  -3   4   9       91.37       78.50      3.31 o 
  -2   4   9       38.88       42.22      3.15 o 
  -1   4   9      218.49      205.04      6.40 o 
   0   4   9        2.42        2.64      0.45 o 
   1   4   9      406.96      430.94      9.62 o 
   2   4   9      328.51      331.53      7.57 o 
   3   4   9      272.89      305.51      7.02 o 
   4   4   9        5.85        6.65      0.76 o 
   5   4   9        5.46        3.36      0.65 o 
   6   4   9      861.47      888.45     23.51 o 
   7   4   9      476.31      489.75     19.30 o 
   8   4   9       59.11       64.42      2.90 o 
   9   4   9       87.96      101.54      4.04 o 
  10   4   9        1.35        1.06      1.04 o 
  -5   5   9       27.37       29.96      2.15 o 
  -4   5   9       30.10       31.10      2.43 o 
  -3   5   9      209.66      212.34      6.96 o 
  -2   5   9      273.88      257.07      7.97 o 
  -1   5   9      282.11      257.59      7.84 o 
   0   5   9       80.14       72.68      2.23 o 
   1   5   9       52.94       51.58      2.79 o 
   2   5   9       49.90       55.73      2.28 o 
   3   5   9       24.42       19.05      0.93 o 
   4   5   9        0.29        0.82      0.47 o 
   5   5   9      525.46      530.72     14.46 o 
   6   5   9      106.22      116.09      4.12 o 
   7   5   9        1.19        1.17      0.60 o 
   8   5   9       39.60       38.56      2.13 o 
   9   5   9       73.49       72.40      3.23 o 
  10   5   9        0.08       -0.09      0.69 o 
  -5   6   9        6.40        7.23      1.35 o 
  -4   6   9       20.75       20.82      1.73 o 
  -3   6   9      220.58      217.71      7.19 o 
  -2   6   9       38.75       38.42      2.15 o 
  -1   6   9        4.94        4.54      0.81 o 
   0   6   9      331.23      317.66      9.37 o 
   1   6   9      224.86      212.72      5.19 o 
   2   6   9       44.75       44.71      1.59 o 
   3   6   9       29.93       28.82      1.21 o 
   4   6   9      136.14      133.95     10.98 o 
   5   6   9      104.53       98.56      3.58 o 
   6   6   9        0.86        1.74      0.66 o 
   7   6   9       12.00       11.03      1.18 o 
   8   6   9       48.95       51.48      2.55 o 
   9   6   9        5.65        7.67      1.16 o 
  10   6   9        0.67        0.83      0.69 o 
  -4   7   9        6.29        9.83      1.40 o 
  -3   7   9      207.88      204.17      6.95 o 
  -2   7   9       15.58       14.05      1.35 o 
  -1   7   9      573.20      603.33     16.89 o 
   0   7   9      140.68      144.19      4.97 o 
   1   7   9      192.99      188.86      6.04 o 
   2   7   9       35.53       34.11      1.77 o 
   3   7   9       11.68       15.73      1.30 o 
   4   7   9       62.13       53.00      2.30 o 
   5   7   9       13.74       12.78      1.12 o 
   6   7   9       39.27       32.07      1.82 o 
   7   7   9      364.51      372.03     10.76 o 
   8   7   9       10.13       10.85      1.20 o 
   9   7   9       50.31       44.68      2.43 o 
  10   7   9        0.45        0.22      0.75 o 
  -4   8   9       93.62       86.12      3.97 o 
  -3   8   9       48.03       53.31      2.92 o 
  -2   8   9        0.84        2.25      0.75 o 
  -1   8   9       13.55       15.26      1.38 o 
   0   8   9       17.83       19.81      2.82 o 
   1   8   9       98.95       96.84      3.72 o 
   2   8   9       88.11       82.08      3.21 o 
   3   8   9      125.66      113.43      3.63 o 
   4   8   9      102.51      102.95      2.95 o 
   5   8   9       92.07      110.24      3.94 o 
   6   8   9      794.20      851.14     22.62 o 
   7   8   9       31.34       35.10      2.03 o 
   8   8   9       32.52       41.17      2.30 o 
   9   8   9       30.79       43.75      2.44 o 
  10   8   9        1.25        0.61      0.74 o 
  -3   9   9        2.35        1.32      0.81 o 
  -2   9   9      160.29      167.85      6.04 o 
  -1   9   9       26.12       31.29      2.03 o 
   0   9   9       45.52       46.33      2.42 o 
   1   9   9      639.27      652.31     18.10 o 
   2   9   9       21.69       24.28      1.62 o 
   3   9   9       46.34       40.74      3.20 o 
   4   9   9       35.50       39.41      1.70 o 
   5   9   9       13.98       15.10      2.58 o 
   6   9   9      128.18      136.75      4.74 o 
   7   9   9       35.14       37.23      2.08 o 
   8   9   9       22.97       25.59      1.79 o 
   9   9   9       48.07       46.30      2.56 o 
  10   9   9       11.03       10.34      1.44 o 
  -2  10   9       15.58       17.53      3.28 o 
  -1  10   9        0.53        1.59      0.74 o 
   0  10   9        1.63        2.70      0.83 o 
   1  10   9       80.46       90.14      3.72 o 
   2  10   9      153.62      162.83      5.52 o 
   3  10   9        1.00        0.81      0.54 o 
   4  10   9        0.01        0.48      0.42 o 
   5  10   9      352.12      359.21     10.29 o 
   6  10   9        0.94        1.02      0.70 o 
   7  10   9       13.34       13.99      1.33 o 
   8  10   9      112.70      107.46      7.65 o 
   9  10   9      189.18      176.03     21.31 o 
  -1  11   9       22.03       21.20      1.84 o 
   0  11   9       57.87       63.39      3.14 o 
   1  11   9      197.82      198.41      6.71 o 
   2  11   9      115.32      130.78      4.79 o 
   3  11   9       69.11       73.14      3.15 o 
   4  11   9      439.36      461.80     15.99 o 
   5  11   9       11.70        9.66      1.12 o 
   6  11   9      459.02      393.50     38.46 o 
   7  11   9       26.17       26.78      2.68 o 
   8  11   9        9.62        7.32      1.69 o 
   9  11   9        0.23        0.41      1.11 o 
   0  12   9       41.96       43.36      3.52 o 
   1  12   9        0.68        0.17      0.70 o 
   2  12   9        1.14        1.20      0.75 o 
   3  12   9        5.50        3.83      0.99 o 
   4  12   9       30.93       27.38      2.53 o 
   6  12   9       18.40       17.90      2.08 o 
   7  12   9      151.48      133.13      6.84 o 
   8  12   9        1.94        3.03      1.36 o 
   1  13   9       41.60       36.69      3.98 o 
   2  13   9       16.28       16.92      2.19 o 
   3  13   9       91.18       91.98      5.50 o 
   7  13   9       20.17       16.70      2.19 o 
  -1  -8  10       30.45       36.68      2.41 o 
   0  -8  10       16.43       21.16      2.78 o 
   1  -8  10       13.22       10.78      1.52 o 
  -3  -7  10       59.80       69.32      3.38 o 
  -2  -7  10       18.97       18.50      1.70 o 
  -1  -7  10       18.02       13.76      1.50 o 
   0  -7  10        0.58        1.04      0.73 o 
   1  -7  10       20.64       23.77      1.84 o 
   2  -7  10       46.02       52.27      2.78 o 
   3  -7  10        0.57        0.72      0.77 o 
  -4  -6  10        4.81        5.67      1.11 o 
  -3  -6  10       22.80       15.81      1.54 o 
  -2  -6  10       39.97       38.65      2.33 o 
  -1  -6  10      244.44      261.37      8.33 o 
   0  -6  10        0.85        0.14      0.62 o 
   1  -6  10        6.65        5.08      1.01 o 
   2  -6  10       33.16       36.15      3.18 o 
   3  -6  10       54.84       55.80      5.55 o 
   4  -6  10        0.80        2.47      1.15 o 
  -5  -5  10       21.12       26.28      3.04 o 
  -4  -5  10       23.02       22.42      1.75 o 
  -3  -5  10        1.93        3.04      0.80 o 
  -2  -5  10        6.98        5.50      1.04 o 
  -1  -5  10        0.19        0.34      0.62 o 
   0  -5  10       67.76       54.82      2.71 o 
   1  -5  10       37.56       29.61      1.92 o 
   2  -5  10       12.07       11.80      1.28 o 
   3  -5  10        3.93        2.61      0.78 o 
   4  -5  10      189.30      197.66      9.05 o 
   5  -5  10        3.62        7.17      1.56 o 
  -5  -4  10       15.82       16.75      1.54 o 
  -4  -4  10        3.26        3.49      1.06 o 
  -3  -4  10       20.89       22.42      1.98 o 
  -2  -4  10        6.52        7.01      1.15 o 
  -1  -4  10        2.69        2.63      0.79 o 
   0  -4  10      290.56      279.01      8.54 o 
   1  -4  10       10.29       11.62      1.20 o 
   2  -4  10       14.99       11.51      1.13 o 
   3  -4  10       75.88       57.42      2.66 o 
   4  -4  10      439.53      431.32     17.17 o 
   5  -4  10       80.19       83.54      4.83 o 
   6  -4  10       57.08       53.87      3.73 o 
  -5  -3  10        8.42        7.78      1.15 o 
  -4  -3  10        2.40        4.11      1.16 o 
  -3  -3  10       74.41       80.28      3.39 o 
  -2  -3  10       29.56       26.54      2.29 o 
  -1  -3  10      174.27      187.04      6.15 o 
   0  -3  10      104.24       93.58      3.65 o 
   1  -3  10      508.08      465.69     13.09 o 
   2  -3  10        0.13        0.71      1.46 o 
   3  -3  10      776.69      715.05     28.49 o 
   4  -3  10       70.02       60.26      2.62 o 
   5  -3  10      110.06       98.23      3.75 o 
   6  -3  10        0.15        1.88      0.74 o 
   7  -3  10        3.76        1.91      0.87 o 
  -5  -2  10       30.70       29.61      2.05 o 
  -4  -2  10       26.58       25.77      1.70 o 
  -3  -2  10       10.85       13.39      1.22 o 
  -2  -2  10        3.59        1.88      0.70 o 
  -1  -2  10       33.08       26.40      1.68 o 
   0  -2  10      125.98      110.73      4.39 o 
   1  -2  10      117.28      117.71      3.33 o 
   2  -2  10      629.74      613.65     18.60 o 
   3  -2  10        0.01        0.31      0.40 o 
   4  -2  10      389.88      354.21     10.16 o 
   5  -2  10      130.54      142.50      4.84 o 
   6  -2  10       93.89       85.88      3.46 o 
   7  -2  10       10.56       13.30      1.31 o 
   8  -2  10       14.48       10.08      1.99 o 
  -5  -1  10        2.41        2.17      1.15 o 
  -4  -1  10       98.25       88.05      7.49 o 
  -3  -1  10      978.81      959.42     30.28 o 
  -2  -1  10      196.74      192.72      6.15 o 
  -1  -1  10      195.02      191.26      4.90 o 
   0  -1  10      176.89      171.76      4.46 o 
   1  -1  10       19.35       19.59      1.08 o 
   2  -1  10       12.18       10.89      0.82 o 
   3  -1  10      508.31      467.57     24.06 o 
   4  -1  10        1.39        1.19      0.50 o 
   5  -1  10      224.80      198.17      6.25 o 
   6  -1  10      185.41      172.80      5.68 o 
   7  -1  10       59.28       52.48      2.59 o 
   8  -1  10       91.54      108.34      8.12 o 
  -5   0  10        0.00        0.93      0.91 o 
  -4   0  10       35.00       36.09      2.19 o 
  -3   0  10       24.99       25.60      1.32 o 
  -2   0  10     1180.31     1174.88     25.15 o 
  -1   0  10        1.65        1.08      0.41 o 
   0   0  10        0.00        0.09      0.33 o 
   1   0  10      347.70      338.56     10.33 o 
   2   0  10      508.91      491.16     11.94 o 
   3   0  10        0.00        0.03      0.31 o 
   4   0  10        5.73        4.22      0.74 o 
   5   0  10       27.85       28.34      1.67 o 
   6   0  10       10.18       13.21      1.20 o 
   7   0  10        7.09        3.12      0.74 o 
   8   0  10       16.69       23.77      1.75 o 
   9   0  10        0.73        1.16      0.78 o 
  -5   1  10        3.29        5.69      1.06 o 
  -4   1  10        0.72        0.03      0.52 o 
  -3   1  10      260.09      218.21     17.22 o 
  -2   1  10       48.85       49.70      2.10 o 
  -1   1  10        7.69        5.39      0.66 o 
   0   1  10       71.18       71.48      2.27 o 
   1   1  10        3.49        3.50      0.56 o 
   2   1  10      431.64      429.94      9.71 o 
   3   1  10      867.17      866.49     18.65 o 
   4   1  10        8.22        7.00      0.87 o 
   5   1  10      409.67      400.60     11.30 o 
   6   1  10      211.67      223.02      9.27 o 
   7   1  10       23.39       20.54      2.29 o 
   8   1  10       28.72       37.42      2.17 o 
   9   1  10       23.83       26.09      2.93 o 
  -5   2  10      121.62      134.12      5.09 o 
  -4   2  10        6.19        2.98      0.85 o 
  -3   2  10      167.32      178.80      5.97 o 
  -2   2  10       13.09       14.05      0.93 o 
  -1   2  10        9.22       10.07      1.00 o 
   0   2  10        1.67        0.72      0.37 o 
   1   2  10      976.58      994.03     21.27 o 
   2   2  10     2189.59     2185.17     45.62 o 
   3   2  10       41.62       40.81      1.52 o 
   4   2  10        3.21        3.76      1.72 o 
   5   2  10      414.04      436.58     12.18 o 
   6   2  10       28.17       26.74      1.63 o 
   7   2  10      109.48       88.27      3.51 o 
   8   2  10       92.08       95.93      3.82 o 
   9   2  10        1.70        3.11      0.91 o 
  -5   3  10        0.90        1.59      0.81 o 
  -4   3  10       15.30       19.47      1.58 o 
  -3   3  10        5.03        5.20      0.95 o 
  -2   3  10       14.78       15.52      1.29 o 
  -1   3  10        0.00        0.82      0.37 o 
   0   3  10      116.71      114.28      3.18 o 
   1   3  10       36.02       36.12      1.42 o 
   2   3  10      301.24      311.09      7.23 o 
   3   3  10      380.27      375.48      8.54 o 
   4   3  10      160.91      158.40      5.08 o 
   5   3  10       11.56       13.13      1.11 o 
   6   3  10        0.12       -0.41      0.45 o 
   7   3  10       12.20       14.30      1.25 o 
   8   3  10      191.72      182.26      6.12 o 
   9   3  10       71.49       86.89      5.89 o 
  -5   4  10       39.94       39.36      3.46 o 
  -4   4  10       63.37       63.89      3.11 o 
  -3   4  10      139.85      136.51      7.90 o 
  -2   4  10       92.00       96.18      3.77 o 
  -1   4  10       50.01       51.43      2.42 o 
   0   4  10      221.48      206.25      5.14 o 
   1   4  10       28.62       34.90      1.42 o 
   2   4  10        3.40        4.26      0.56 o 
   3   4  10      225.91      236.26      5.67 o 
   4   4  10      384.19      367.96     10.39 o 
   5   4  10       24.51       20.36      1.40 o 
   6   4  10        0.06        0.28      0.50 o 
   7   4  10       28.38       27.52      2.00 o 
   8   4  10       11.65       11.08      1.54 o 
   9   4  10       60.34       66.36      3.13 o 
  10   4  10       30.30       30.59      2.14 o 
  -4   5  10        0.00        0.99      0.74 o 
  -3   5  10      181.58      171.84      6.01 o 
  -2   5  10      293.54      272.51      8.48 o 
  -1   5  10       31.37       28.78      1.76 o 
   0   5  10        0.07        0.18      0.44 o 
   1   5  10      472.21      483.20     10.80 o 
   2   5  10       52.41       48.19      1.71 o 
   3   5  10      640.13      622.89     13.64 o 
   4   5  10      198.65      198.65      6.11 o 
   5   5  10      196.47      192.15      6.06 o 
   6   5  10       56.49       54.53      2.51 o 
   7   5  10      516.04      497.28     13.98 o 
   8   5  10       77.02       73.15      3.22 o 
   9   5  10       60.49       71.00      3.24 o 
  10   5  10        0.34       -0.39      0.68 o 
  -4   6  10       42.37       40.19      3.11 o 
  -3   6  10        8.18        7.58      1.23 o 
  -2   6  10      213.80      213.64     10.21 o 
  -1   6  10       12.18       12.06      1.21 o 
   0   6  10      327.03      331.21      9.84 o 
   1   6  10       94.67       99.11      3.58 o 
   2   6  10       54.46       54.30      1.87 o 
   3   6  10        1.03        1.18      0.40 o 
   4   6  10       18.67       19.63      1.32 o 
   5   6  10      335.24      315.47      9.18 o 
   6   6  10      883.89      930.07     24.65 o 
   7   6  10       68.01       64.14      3.72 o 
   8   6  10       12.32       10.01      1.25 o 
   9   6  10       28.31       34.67      2.18 o 
  10   6  10       13.34       12.56      1.50 o 
  -4   7  10        0.37        0.40      0.83 o 
  -3   7  10        0.67        1.31      0.77 o 
  -2   7  10       40.28       45.58      2.51 o 
  -1   7  10      220.28      226.86      7.84 o 
   0   7  10      123.12      110.79      4.18 o 
   1   7  10        5.05        4.13      0.79 o 
   2   7  10       21.56       17.42      1.10 o 
   3   7  10      110.66      103.44      2.96 o 
   4   7  10       71.54       71.56      2.88 o 
   5   7  10       30.13       33.45      1.85 o 
   6   7  10       76.16       72.73      3.05 o 
   7   7  10       25.56       24.13      1.86 o 
   8   7  10       35.41       34.13      2.08 o 
   9   7  10       30.89       30.67      2.03 o 
  10   7  10       22.70       32.81      2.20 o 
  -3   8  10       41.13       36.15      2.40 o 
  -2   8  10       53.09       50.28      2.75 o 
  -1   8  10      215.37      217.47      7.23 o 
   0   8  10       41.95       45.03      2.56 o 
   1   8  10        0.06        1.05      0.55 o 
   2   8  10        0.03        0.69      0.90 o 
   3   8  10       14.46       13.76      1.66 o 
   4   8  10      146.30      135.15      4.57 o 
   5   8  10       20.55       19.32      2.69 o 
   6   8  10       68.83       63.73      2.81 o 
   7   8  10       57.85       66.98      2.99 o 
   8   8  10       18.91       15.80      1.50 o 
   9   8  10        0.64        1.31      0.78 o 
  10   8  10       93.63      103.15      4.33 o 
  -2   9  10      384.87      413.25     12.58 o 
  -1   9  10       81.07       88.04      3.84 o 
   0   9  10        4.40        3.97      1.45 o 
   1   9  10      184.70      182.06      6.18 o 
   2   9  10      232.69      225.05      7.15 o 
   3   9  10      344.99      323.40      9.59 o 
   4   9  10       15.59       19.97      1.41 o 
   5   9  10        2.41        3.43      0.81 o 
   6   9  10        7.64       12.57      2.21 o 
   7   9  10       14.77       17.77      1.54 o 
   8   9  10        0.23        0.18      0.66 o 
   9   9  10       28.95       35.60      3.56 o 
  -2  10  10       14.85       15.42      2.07 o 
  -1  10  10        0.01        1.60      0.75 o 
   0  10  10       89.01       94.94      4.03 o 
   1  10  10       91.22       93.28      3.90 o 
   2  10  10       61.65       62.77      4.65 o 
   3  10  10      342.79      334.75      9.96 o 
   4  10  10      254.48      236.41     10.56 o 
   5  10  10       11.81       14.09      1.24 o 
   6  10  10       42.62       41.72      2.23 o 
   7  10  10      154.81      157.23      5.45 o 
   8  10  10      202.78      222.50      7.26 o 
   9  10  10        2.49        2.26      0.90 o 
  -1  11  10        0.00        0.28      0.74 o 
   0  11  10      225.81      243.31     11.93 o 
   1  11  10       20.12       23.81      1.85 o 
   2  11  10       34.28       35.02      2.14 o 
   3  11  10        5.49       10.55      1.19 o 
   4  11  10        9.53       10.66      1.75 o 
   5  11  10      117.33       95.97     14.46 o 
   6  11  10        0.43        0.50      0.65 o 
   7  11  10       86.19       83.31      3.51 o 
   8  11  10        0.83        0.42      0.74 o 
   9  11  10        1.41        1.84      1.26 o 
   1  12  10        2.69        1.98      0.88 o 
   2  12  10        2.28        1.69      1.50 o 
   3  12  10        9.72       11.61      1.34 o 
   4  12  10        7.69        7.08      1.58 o 
   5  12  10        8.29        5.13      1.47 o 
   6  12  10      138.97      104.61      4.03 o 
   7  12  10       63.02       57.58      4.01 o 
   8  12  10      371.46      386.99     16.20 o 
   2  13  10        0.03        1.78      0.80 o 
   3  13  10       84.44       77.59      9.85 o 
   7  13  10      122.96      111.77      6.15 o 
   0  -7  11        7.13        4.39      1.08 o 
   1  -7  11       58.03       64.37      3.26 o 
  -2  -6  11       58.41       61.70      3.20 o 
  -1  -6  11       17.41       15.37      1.56 o 
   0  -6  11        5.89        6.35      1.20 o 
   1  -6  11      186.85      211.50      7.12 o 
   2  -6  11        7.17        5.66      1.11 o 
   3  -6  11        0.07        0.18      0.76 o 
  -3  -5  11      167.69      175.15      6.25 o 
  -2  -5  11        1.15        2.15      1.40 o 
  -1  -5  11       11.56       18.64      1.68 o 
   0  -5  11        0.14        0.52      0.74 o 
   1  -5  11       26.09       26.35      2.00 o 
   2  -5  11       61.09       50.75      2.65 o 
   3  -5  11        2.29        2.78      0.87 o 
   4  -5  11       34.96       39.62      3.23 o 
  -4  -4  11       74.27       79.88      3.62 o 
  -3  -4  11      384.58      414.61     12.28 o 
  -2  -4  11        2.84        2.91      0.88 o 
  -1  -4  11       14.43        9.88      1.33 o 
   0  -4  11       72.78       84.64      3.62 o 
   1  -4  11      117.07      135.17      9.66 o 
   2  -4  11        0.48        0.34      1.36 o 
   3  -4  11      161.25      132.77     15.48 o 
   4  -4  11       23.09       26.50      2.49 o 
   5  -4  11      163.77      169.19      8.14 o 
  -4  -3  11       55.92       60.84      3.00 o 
  -3  -3  11       74.60       66.56      3.12 o 
  -2  -3  11       14.94       16.22      2.36 o 
  -1  -3  11      102.16       96.90      3.93 o 
   0  -3  11       23.40       28.28      1.83 o 
   1  -3  11        6.27       15.20      4.46 o 
   2  -3  11      135.64      125.42      4.53 o 
   3  -3  11       52.82       42.40      5.87 o 
   4  -3  11       20.26       21.28      2.25 o 
   5  -3  11       93.51       97.92      5.48 o 
   6  -3  11        1.11        0.95      0.98 o 
  -4  -2  11        9.08        8.31      2.12 o 
  -3  -2  11       53.80       44.35      3.43 o 
  -2  -2  11       45.46       40.87      2.24 o 
  -1  -2  11       83.51       80.13      4.16 o 
   0  -2  11      221.71      227.32      7.20 o 
   1  -2  11        1.54        1.27      1.85 o 
   2  -2  11      349.44      332.90     13.58 o 
   3  -2  11        1.10        0.93      0.48 o 
   4  -2  11        0.28       -0.13      0.46 o 
   5  -2  11      135.94      137.88      7.18 o 
   6  -2  11       27.34       28.67      3.92 o 
   7  -2  11       19.39       22.15      1.95 o 
  -5  -1  11       36.72       46.92      3.88 o 
  -4  -1  11       46.30       35.69      5.68 o 
  -3  -1  11        2.40        1.39      0.68 o 
  -2  -1  11        9.44       10.28      1.57 o 
  -1  -1  11       23.68       28.08      3.07 o 
   0  -1  11      582.84      569.86     12.81 o 
   1  -1  11       46.31       36.87      1.58 o 
   2  -1  11       34.76       40.67      1.67 o 
   3  -1  11       12.78       10.98      0.93 o 
   4  -1  11       70.96       72.97      4.01 o 
   5  -1  11       11.76        9.64      2.25 o 
   6  -1  11      397.23      405.71     11.70 o 
   7  -1  11       28.71       36.85      2.15 o 
   8  -1  11        0.36       -0.60      0.67 o 
  -5   0  11       47.16       54.79      4.18 o 
  -4   0  11       16.55       16.14      2.14 o 
  -3   0  11       17.92       18.46      1.47 o 
  -2   0  11       20.15       19.08      1.16 o 
  -1   0  11       84.99       74.41      2.48 o 
   0   0  11      389.85      368.62      7.51 o 
   1   0  11      801.74      817.52     17.82 o 
   2   0  11       33.20       29.89      1.39 o 
   3   0  11        9.28        9.59      0.81 o 
   4   0  11       45.82       37.85      1.98 o 
   5   0  11      382.39      388.27     11.14 o 
   6   0  11      173.95      154.12      5.28 o 
   7   0  11        2.46        3.37      0.87 o 
   8   0  11       21.13       21.12      2.42 o 
  -5   1  11       17.50       23.23      2.66 o 
  -4   1  11       45.23       42.89      3.68 o 
  -3   1  11        0.00       -0.03      0.54 o 
  -2   1  11       31.17       20.44      1.21 o 
  -1   1  11      562.16      560.11     12.58 o 
   0   1  11      470.39      476.53     10.81 o 
   1   1  11       23.51       22.72      1.17 o 
   2   1  11      142.46      132.11      3.65 o 
   3   1  11      256.93      230.84     11.42 o 
   4   1  11      222.15      210.28      6.55 o 
   5   1  11      667.59      640.83     17.44 o 
   6   1  11      242.95      207.31      6.64 o 
   7   1  11        0.32        0.75      0.59 o 
   8   1  11      208.31      202.92      6.75 o 
  -4   2  11        4.90        9.78      1.47 o 
  -3   2  11      157.00      140.45      5.08 o 
  -2   2  11        1.38        2.13      0.70 o 
  -1   2  11       91.19       86.75      2.73 o 
   0   2  11      541.51      541.48     12.14 o 
   1   2  11        4.19        5.81      0.70 o 
   2   2  11        1.96        3.29      1.14 o 
   3   2  11       70.14       64.40      2.15 o 
   4   2  11      180.12      169.30      7.63 o 
   5   2  11       13.49       10.23      1.05 o 
   6   2  11       27.83       33.64      1.94 o 
   7   2  11       11.28       16.38      1.51 o 
   8   2  11       18.80       23.31      2.81 o 
   9   2  11       11.67       15.65      1.57 o 
  -4   3  11       95.49       97.55      5.39 o 
  -3   3  11      178.76      171.93      5.96 o 
  -2   3  11      137.21      121.36      5.17 o 
  -1   3  11      105.88       94.78      6.72 o 
   0   3  11      153.97      144.82      3.93 o 
   1   3  11      336.27      333.06      7.81 o 
   2   3  11      495.05      490.28     11.02 o 
   3   3  11      555.44      534.30     11.89 o 
   4   3  11      562.34      553.12     15.13 o 
   5   3  11       66.04       57.99      2.59 o 
   6   3  11       82.12       72.69      3.06 o 
   7   3  11       28.61       22.48      1.62 o 
   8   3  11       16.52       25.94      1.79 o 
   9   3  11       15.16       28.66      2.82 o 
  -4   4  11        0.57        2.44      0.93 o 
  -3   4  11       24.58       25.47      1.83 o 
  -2   4  11      128.58      118.53      4.49 o 
  -1   4  11      273.05      246.21      7.75 o 
   0   4  11       19.51       14.26      1.10 o 
   1   4  11     1311.29     1355.03     28.78 o 
   2   4  11       72.92       76.82      3.31 o 
   3   4  11      146.55      138.77      3.73 o 
   4   4  11       34.71       32.27      1.78 o 
   5   4  11        0.62        0.86      0.52 o 
   6   4  11       39.80       31.45      3.35 o 
   7   4  11      176.11      184.93      7.96 o 
   8   4  11      137.26      158.32      5.58 o 
   9   4  11       17.58       14.11      1.43 o 
  -4   5  11       10.19       11.98      1.58 o 
  -3   5  11      228.42      223.45      7.49 o 
  -2   5  11      208.31      226.64     10.40 o 
  -1   5  11        3.98        3.31      0.78 o 
   0   5  11       22.64       20.40      2.13 o 
   1   5  11       10.35        8.87      0.77 o 
   2   5  11      225.68      226.53      5.59 o 
   3   5  11       21.84       20.94      1.11 o 
   4   5  11      392.65      372.52     10.60 o 
   5   5  11      127.30      128.74      4.51 o 
   6   5  11       53.41       47.34      2.39 o 
   7   5  11       94.79       93.13      3.76 o 
   8   5  11        0.10        0.69      0.61 o 
   9   5  11       42.04       36.58      2.30 o 
  -3   6  11      333.45      374.94     11.86 o 
  -2   6  11        2.19        1.89      0.74 o 
  -1   6  11       36.42       37.08      2.19 o 
   0   6  11        3.96        6.57      1.41 o 
   1   6  11       18.35       15.48      1.25 o 
   2   6  11      411.39      387.28      8.93 o 
   3   6  11      582.73      562.27     14.39 o 
   4   6  11       11.41       10.50      1.09 o 
   5   6  11        5.04        4.57      0.86 o 
   6   6  11        0.00        0.44      0.55 o 
   7   6  11       71.20       68.25      4.05 o 
   8   6  11        9.93       12.55      1.40 o 
   9   6  11       48.85       50.87      2.74 o 
  -3   7  11       60.59       70.14      3.46 o 
  -2   7  11       10.06        7.31      1.21 o 
  -1   7  11      133.71      146.94      5.35 o 
   0   7  11      211.61      205.60      6.81 o 
   1   7  11      239.84      233.51      7.39 o 
   2   7  11        0.88        1.76      1.74 o 
   3   7  11      182.61      173.94      4.72 o 
   4   7  11       84.66       95.46      3.58 o 
   5   7  11      174.66      158.35      5.31 o 
   6   7  11       43.02       38.45      2.12 o 
   7   7  11      121.35      107.24      4.96 o 
   8   7  11       82.70       88.50      3.76 o 
   9   7  11       70.10       62.78      3.12 o 
  -2   8  11        9.75        8.12      1.33 o 
  -1   8  11      109.53      114.49      7.08 o 
   0   8  11        0.12        0.47      0.87 o 
   1   8  11       40.99       36.19      2.11 o 
   2   8  11        0.98        0.37      0.56 o 
   3   8  11       73.93       68.18      3.65 o 
   4   8  11        0.15       -0.17      0.51 o 
   5   8  11      898.78      932.18     24.75 o 
   6   8  11      100.75       91.00      3.65 o 
   7   8  11      102.09       92.46      3.79 o 
   8   8  11        6.86        8.68      1.29 o 
   9   8  11       15.73       14.83      1.51 o 
  -2   9  11      122.54      141.63      5.55 o 
  -1   9  11       39.71       41.91      2.53 o 
   0   9  11      105.01      104.29      4.30 o 
   1   9  11        6.05        7.25      1.16 o 
   2   9  11       37.67       36.46      2.14 o 
   3   9  11       35.65       41.82      2.22 o 
   4   9  11        3.15        5.35      0.91 o 
   5   9  11       72.94       71.79      4.41 o 
   6   9  11       20.24       18.54      1.51 o 
   7   9  11      102.63      105.59      4.15 o 
   8   9  11       21.68       21.01      1.75 o 
   9   9  11        8.75        7.45      1.31 o 
  -1  10  11       21.94       26.97      3.88 o 
   0  10  11      114.76      130.74      5.65 o 
   1  10  11       31.06       31.54      2.09 o 
   2  10  11      221.30      225.61      7.38 o 
   3  10  11       44.15       51.00      2.55 o 
   4  10  11      320.35      297.66     12.94 o 
   5  10  11       12.67       13.45      1.30 o 
   6  10  11        1.63        1.14      0.71 o 
   7  10  11       56.57       62.97      2.98 o 
   8  10  11        0.36        0.01      1.00 o 
   9  10  11        0.02       -0.26      0.75 o 
   0  11  11       67.65       86.60      3.97 o 
   1  11  11      136.85      144.89      6.10 o 
   2  11  11        5.18        7.48      1.21 o 
   3  11  11       35.31       31.58      2.04 o 
   4  11  11       20.95       23.49      2.47 o 
   5  11  11       17.81       24.35      2.53 o 
   6  11  11      158.71      152.57     12.06 o 
   7  11  11       12.16       11.87      1.42 o 
   8  11  11      104.31      110.14     13.22 o 
   2  12  11        0.12        0.70      0.76 o 
   3  12  11       10.91       12.76      2.02 o 
   4  12  11       34.61       30.96      2.92 o 
   5  12  11        0.28        1.43      1.08 o 
   6  12  11        0.34        0.11      1.04 o 
   7  12  11       12.04       14.34      1.48 o 
   4  13  11       42.85       35.35      3.21 o 
  -1  -5  12        0.08        1.24      1.65 o 
   0  -5  12       72.97       84.88      4.25 o 
   1  -5  12       53.78       54.94      2.94 o 
   2  -5  12       17.72       17.06      1.65 o 
   3  -5  12        0.33        1.56      1.17 o 
  -2  -4  12       32.37       39.19      2.45 o 
  -1  -4  12        4.87        4.09      1.02 o 
   0  -4  12       10.47       14.78      1.53 o 
   1  -4  12        1.69        4.31      0.97 o 
   2  -4  12       42.32       40.58      2.36 o 
   3  -4  12        2.31        3.53      1.26 o 
   4  -4  12      200.61      220.13     10.15 o 
  -3  -3  12        0.17        0.24      0.70 o 
  -2  -3  12       49.08       51.70      2.77 o 
  -1  -3  12       78.79       83.33      3.64 o 
   0  -3  12      333.11      353.29     10.63 o 
   1  -3  12       28.20       26.11      1.86 o 
   2  -3  12        0.43        0.51      0.62 o 
   3  -3  12       51.38       37.44      4.03 o 
   4  -3  12       56.04       55.63      3.85 o 
   5  -3  12       41.41       49.89      3.70 o 
  -3  -2  12        6.58        8.74      1.30 o 
  -2  -2  12        4.67        4.20      0.98 o 
  -1  -2  12      160.23      158.58      5.61 o 
   0  -2  12        0.53        1.74      0.75 o 
   1  -2  12      118.95      115.68      4.38 o 
   2  -2  12        1.23        1.72      0.71 o 
   3  -2  12        5.03        4.63      0.90 o 
   4  -2  12      402.12      390.05     15.98 o 
   5  -2  12        0.35       -0.69      0.69 o 
   6  -2  12       43.62       48.33      2.55 o 
  -4  -1  12        1.89        0.93      0.89 o 
  -3  -1  12       40.40       34.23      2.75 o 
  -2  -1  12       19.68       20.12      1.63 o 
  -1  -1  12       25.86       25.54      1.82 o 
   0  -1  12      305.16      329.11      9.86 o 
   1  -1  12       92.53       86.22      6.94 o 
   2  -1  12       36.64       43.28      1.80 o 
   3  -1  12       98.28       85.45      6.51 o 
   4  -1  12       85.51       87.70      4.95 o 
   5  -1  12      186.56      190.81      6.29 o 
   6  -1  12       28.74       26.68      1.81 o 
   7  -1  12       85.98       89.56      3.78 o 
  -4   0  12        0.33       -0.09      0.98 o 
  -3   0  12        1.85        0.50      0.84 o 
  -2   0  12       13.73       15.92      1.43 o 
  -1   0  12       42.24       42.14      1.81 o 
   0   0  12        1.01        2.02      0.54 o 
   1   0  12      156.71      170.01      4.59 o 
   2   0  12        6.01        9.63      0.88 o 
   3   0  12       87.94       84.97      7.74 o 
   4   0  12       95.86       94.31      3.67 o 
   5   0  12       18.78       19.82      1.52 o 
   6   0  12       28.97       22.26      1.65 o 
   7   0  12       23.23       25.27      3.62 o 
  -4   1  12        0.45       -0.65      0.93 o 
  -3   1  12       13.25       12.52      1.36 o 
  -2   1  12      151.42      144.22     10.93 o 
  -1   1  12        3.05        4.35      0.71 o 
   0   1  12       91.85       84.32      4.06 o 
   1   1  12      128.65      132.97      3.76 o 
   2   1  12      817.44      825.14     18.05 o 
   3   1  12       55.06       54.96      3.38 o 
   4   1  12       20.59       18.16      1.58 o 
   5   1  12        0.37        0.21      0.52 o 
   6   1  12       20.89       24.05      1.70 o 
   7   1  12        1.15        0.83      0.68 o 
   8   1  12       15.29       13.41      2.93 o 
  -4   2  12        0.76        0.24      0.79 o 
  -3   2  12       95.96      105.74      4.29 o 
  -2   2  12       11.97       13.96      1.38 o 
  -1   2  12        0.00       -0.10      0.42 o 
   0   2  12     1241.16     1256.85     26.93 o 
   1   2  12      165.11      168.27      4.49 o 
   2   2  12        0.07        0.67      0.46 o 
   3   2  12      498.68      471.13     16.12 o 
   4   2  12       95.38       92.37      3.57 o 
   5   2  12       58.65       58.43      2.70 o 
   6   2  12      119.25      108.66      4.14 o 
   7   2  12       46.64       47.32      2.51 o 
   8   2  12       28.45       24.79      1.81 o 
  -3   3  12       47.13       41.66      2.45 o 
  -2   3  12        1.31        2.23      0.76 o 
  -1   3  12        0.87        0.25      0.56 o 
   0   3  12        0.09       -0.09      0.40 o 
   1   3  12       10.98        9.20      0.85 o 
   2   3  12      649.74      676.22     14.95 o 
   3   3  12      279.64      271.22      6.58 o 
   4   3  12      607.46      615.83     16.83 o 
   5   3  12        0.48        0.69      0.70 o 
   6   3  12        0.79        2.58      0.74 o 
   7   3  12       74.34       61.54      2.91 o 
   8   3  12       58.77       52.21      2.70 o 
   9   3  12       48.53       47.83      2.70 o 
  -3   4  12       11.38       14.47      1.50 o 
  -2   4  12       33.41       36.04      2.19 o 
  -1   4  12      313.49      303.48      9.33 o 
   0   4  12        9.69        9.63      1.16 o 
   1   4  12      157.96      150.03      4.11 o 
   2   4  12       62.14       63.63      2.76 o 
   3   4  12       47.61       48.22      1.83 o 
   4   4  12       75.63       75.37      3.13 o 
   5   4  12       37.39       38.13      2.09 o 
   6   4  12      189.54      177.23      5.92 o 
   7   4  12        0.04        0.01      0.54 o 
   8   4  12        0.85        0.79      0.68 o 
   9   4  12      110.15      129.76      5.03 o 
  -3   5  12      108.52      116.45      4.77 o 
  -2   5  12       70.14       64.62      3.17 o 
  -1   5  12       17.79       17.14      1.51 o 
   0   5  12      222.43      226.43      7.29 o 
   1   5  12      278.65      256.33     15.09 o 
   2   5  12       67.63       65.22      2.24 o 
   3   5  12      235.73      221.95      5.57 o 
   4   5  12       50.78       49.87      3.19 o 
   5   5  12      650.79      647.54     17.70 o 
   6   5  12       37.58       44.34      5.78 o 
   7   5  12        1.15        1.15      0.66 o 
   8   5  12       49.88       48.25      2.62 o 
   9   5  12        0.06        1.37      0.83 o 
  -3   6  12       41.88       46.58      2.76 o 
  -2   6  12       28.35       30.61      2.15 o 
  -1   6  12      215.32      205.88      6.98 o 
   0   6  12      131.25      146.08      5.24 o 
   1   6  12       19.71       18.07      1.44 o 
   2   6  12       89.91       76.16      2.51 o 
   3   6  12      262.38      259.77      6.38 o 
   4   6  12       17.54       14.82      1.26 o 
   5   6  12        4.27        2.55      0.80 o 
   6   6  12      111.30      115.32      4.33 o 
   7   6  12      180.59      191.30      6.44 o 
   8   6  12       83.42       93.50      3.94 o 
   9   6  12      488.99      547.53     15.75 o 
  -2   7  12       29.06       32.13      2.24 o 
  -1   7  12      204.30      210.07      7.17 o 
   0   7  12        6.49        6.18      1.06 o 
   1   7  12        2.31        1.47      0.71 o 
   2   7  12       24.43       20.23      1.50 o 
   3   7  12      239.97      203.57     11.76 o 
   4   7  12        0.14        0.49      0.56 o 
   5   7  12      127.65      124.81      4.53 o 
   6   7  12        4.71        2.50      0.80 o 
   7   7  12       21.17       19.69      1.62 o 
   8   7  12        0.41        1.48      0.81 o 
   9   7  12        8.82        7.47      1.32 o 
  -1   8  12       30.65       40.00      3.96 o 
   0   8  12      118.35      116.52      5.30 o 
   1   8  12      344.36      351.38     10.63 o 
   2   8  12      322.63      298.07      9.13 o 
   3   8  12      254.36      255.17      7.94 o 
   4   8  12        1.68        1.60      0.65 o 
   5   8  12       10.30        6.70      1.08 o 
   6   8  12       22.72       26.39      2.66 o 
   7   8  12        4.91        6.33      1.16 o 
   8   8  12        0.01        1.54      1.09 o 
   9   8  12       17.71       21.40      1.90 o 
  -1   9  12        0.09       -0.06      0.87 o 
   0   9  12       40.37       41.92      2.55 o 
   1   9  12        6.61        6.57      1.18 o 
   2   9  12      134.19      132.16      4.93 o 
   3   9  12       57.75       56.06      2.70 o 
   4   9  12       11.97       11.34      2.27 o 
   5   9  12      162.83      151.33      5.44 o 
   6   9  12       23.56       33.36      2.05 o 
   7   9  12       86.98       97.97      4.00 o 
   8   9  12      109.91      116.13      4.64 o 
   9   9  12       43.83       51.25      2.91 o 
   0  10  12        0.77        0.40      0.79 o 
   1  10  12       82.80       85.35      5.29 o 
   2  10  12      197.72      224.32      8.20 o 
   3  10  12      326.32      348.05     10.53 o 
   4  10  12       84.74       83.48      5.15 o 
   5  10  12        9.69        7.38      1.12 o 
   6  10  12      116.82      100.21      7.90 o 
   7  10  12        0.84        0.49      0.76 o 
   8  10  12       52.33       59.38      3.05 o 
   1  11  12       56.82       67.48      3.36 o 
   2  11  12      108.79      110.53      4.52 o 
   3  11  12       29.55       31.96      3.06 o 
   4  11  12        1.44        1.63      1.26 o 
   5  11  12        1.55        1.21      1.21 o 
   6  11  12      139.51      107.58     14.07 o 
   7  11  12       12.96       12.89      1.49 o 
   3  12  12        0.19        1.78      1.34 o 
   4  12  12       35.82       31.35      3.08 o 
   5  12  12      132.93      130.15      7.02 o 
   6  12  12        0.12       -0.02      1.15 o 
   0  -4  13       54.58       61.72      5.45 o 
   1  -4  13       99.30       96.30      4.15 o 
   2  -4  13      149.02      152.33     15.88 o 
  -1  -3  13       52.92       61.76      3.17 o 
   0  -3  13       64.06       61.94      3.13 o 
   1  -3  13       18.00       16.97      1.66 o 
   2  -3  13        4.90        3.39      0.96 o 
   3  -3  13        0.21        1.47      1.04 o 
   4  -3  13       16.57       16.92      2.27 o 
  -2  -2  13       44.73       46.06      2.64 o 
  -1  -2  13       10.33       13.33      2.08 o 
   0  -2  13       24.06       26.65      1.95 o 
   1  -2  13       23.31       22.71      1.73 o 
   2  -2  13       23.82       23.74      1.74 o 
   3  -2  13        7.47       10.75      1.73 o 
   4  -2  13       34.59       39.26      3.27 o 
   5  -2  13       88.15       97.58      5.70 o 
  -2  -1  13        8.18        9.39      1.49 o 
  -1  -1  13      164.42      172.58      6.06 o 
   0  -1  13       77.88       77.88      3.49 o 
   1  -1  13       74.32       72.65      3.27 o 
   2  -1  13       80.37       76.95      3.34 o 
   3  -1  13       79.51       85.42      5.03 o 
   4  -1  13        5.24        4.66      1.37 o 
   5  -1  13       70.27       85.22      3.60 o 
   6  -1  13        1.13        0.95      0.73 o 
  -2   0  13       12.25       12.48      1.11 o 
  -1   0  13        8.98       10.17      1.36 o 
   0   0  13      205.00      216.18      7.06 o 
   1   0  13        0.00        0.05      0.49 o 
   2   0  13      272.37      265.39      9.74 o 
   3   0  13       43.66       40.02      2.17 o 
   4   0  13       11.64       11.86      1.30 o 
   5   0  13        1.66        3.40      0.84 o 
   6   0  13       50.89       55.27      3.77 o 
   7   0  13       13.76       11.25      1.42 o 
  -3   1  13       89.47      103.60      6.28 o 
  -2   1  13       41.80       41.09      3.51 o 
  -1   1  13      101.02      100.70      9.32 o 
   0   1  13      140.07      138.38      4.02 o 
   1   1  13      406.12      410.14      9.68 o 
   2   1  13       65.13       56.87      3.39 o 
   3   1  13       62.63       64.07      2.88 o 
   4   1  13        0.12        0.82      0.58 o 
   5   1  13       51.13       41.50      3.24 o 
   6   1  13        2.21        4.83      0.96 o 
   7   1  13       42.29       54.05      2.80 o 
  -3   2  13        2.62        3.69      1.00 o 
  -2   2  13      368.94      406.96     13.34 o 
  -1   2  13       48.15       46.40      5.85 o 
   0   2  13       63.77       67.42      2.48 o 
   1   2  13       65.81       66.26      2.38 o 
   2   2  13      582.77      581.97     13.12 o 
   3   2  13       67.24       69.95      3.03 o 
   4   2  13        9.49       11.54      1.18 o 
   5   2  13       10.23       10.94      1.83 o 
   6   2  13       44.58       49.43      2.56 o 
   7   2  13       76.79       96.06      3.98 o 
   8   2  13        3.61        7.38      1.27 o 
  -2   3  13        5.18        6.08      1.13 o 
  -1   3  13        4.14        6.71      1.13 o 
   0   3  13       20.57       17.53      1.83 o 
   1   3  13        4.24        3.01      0.64 o 
   2   3  13      130.87      124.25      3.63 o 
   3   3  13        8.41        8.68      1.08 o 
   4   3  13       54.17       50.07      2.48 o 
   5   3  13       81.04       71.76      4.25 o 
   6   3  13      136.28      145.66      5.22 o 
   7   3  13        0.55       -0.26      0.58 o 
   8   3  13       65.67       56.10      2.93 o 
  -2   4  13        0.06        1.12      0.79 o 
  -1   4  13      178.24      196.67      6.69 o 
   0   4  13        6.52        5.49      1.96 o 
   1   4  13       20.37       18.23      1.17 o 
   2   4  13       65.88       64.18      2.31 o 
   3   4  13       25.51       26.74      1.71 o 
   4   4  13      164.76      160.60      5.46 o 
   5   4  13        0.48        1.10      0.68 o 
   6   4  13       68.67       75.39      3.32 o 
   7   4  13       11.03       14.95      1.46 o 
   8   4  13        9.03       12.98      1.47 o 
  -2   5  13        0.02        0.38      0.66 o 
  -1   5  13        3.99        2.54      0.85 o 
   0   5  13        0.17        0.27      0.56 o 
   1   5  13       38.93       36.01      2.08 o 
   2   5  13       10.12       11.12      0.92 o 
   3   5  13       55.76       55.19      2.60 o 
   4   5  13      196.40      192.72      7.12 o 
   5   5  13      658.70      702.20     19.21 o 
   6   5  13      105.74      109.21      4.25 o 
   7   5  13        2.68        2.74      0.83 o 
   8   5  13      164.35      173.04      6.13 o 
  -2   6  13       11.77       13.40      1.89 o 
  -1   6  13        2.93        3.65      1.27 o 
   0   6  13       68.89       72.48      3.33 o 
   1   6  13      884.49      886.86     26.98 o 
   2   6  13       26.37       23.10      1.86 o 
   3   6  13       12.64       15.29      1.34 o 
   4   6  13      134.57      139.02      4.90 o 
   5   6  13        7.07       10.50      1.20 o 
   6   6  13      126.49      125.36      4.67 o 
   7   6  13       25.41       24.35      1.82 o 
   8   6  13        5.99        6.04      1.21 o 
  -1   7  13      242.18      266.44      8.79 o 
   0   7  13       32.41       36.40      2.28 o 
   1   7  13       20.48       24.14      1.82 o 
   2   7  13       66.36       63.48      2.93 o 
   3   7  13        9.28        9.28      1.07 o 
   4   7  13      103.18       98.32      3.84 o 
   5   7  13       58.14       49.18      2.51 o 
   6   7  13        0.16        0.08      0.99 o 
   7   7  13        7.93        4.57      1.04 o 
   8   7  13      139.67      159.07      5.84 o 
   0   8  13        3.23        5.85      1.10 o 
   1   8  13       33.59       35.11      2.25 o 
   2   8  13      167.03      166.73      5.84 o 
   3   8  13        0.58        0.28      0.91 o 
   4   8  13        1.03        0.78      0.72 o 
   5   8  13        0.36        0.75      0.66 o 
   6   8  13      133.33      148.09      5.32 o 
   7   8  13       59.15       62.09      3.20 o 
   8   8  13       69.73       81.19      3.71 o 
   0   9  13        0.00       -0.19      0.73 o 
   1   9  13       22.24       20.43      1.76 o 
   2   9  13        0.78        1.38      0.73 o 
   3   9  13       30.71       32.52      3.05 o 
   4   9  13       12.45       13.35      2.12 o 
   5   9  13       95.01       76.30      7.43 o 
   6   9  13       28.96       25.83      4.16 o 
   7   9  13        2.43        2.25      0.95 o 
   8   9  13       45.70       57.72      3.05 o 
   1  10  13       23.05       26.20      2.05 o 
   2  10  13       46.06       49.98      2.76 o 
   3  10  13       61.16       66.93      4.63 o 
   4  10  13       10.45        9.14      1.95 o 
   5  10  13       64.94       61.91      4.35 o 
   6  10  13       35.81       36.26      2.85 o 
   7  10  13        0.41        0.98      0.84 o 
   3  11  13      146.15      157.21      8.32 o 
   4  11  13      243.62      266.36     12.29 o 
   5  11  13      250.36      261.89     12.06 o 
   6  11  13        0.05        0.85      1.19 o 
   0  -2  14      197.73      235.97      7.90 o 
   1  -2  14       43.01       46.79      2.71 o 
   2  -2  14        1.28        1.55      0.87 o 
   3  -2  14       12.22       11.33      2.08 o 
  -1  -1  14       33.10       33.04      2.28 o 
   0  -1  14        6.30        7.76      1.28 o 
   1  -1  14       43.89       47.30      2.66 o 
   2  -1  14       28.38       26.64      6.50 o 
   3  -1  14      201.91      223.73     10.30 o 
   4  -1  14       12.09       14.13      2.10 o 
   5  -1  14        7.47        7.21      1.75 o 
  -1   0  14       71.79       71.47      4.85 o 
   0   0  14       19.14       22.78      1.89 o 
   1   0  14        8.20       10.04      1.38 o 
   2   0  14      181.22      170.95     16.94 o 
   3   0  14        3.77        5.92      1.50 o 
   4   0  14       11.80        7.92      1.20 o 
   5   0  14        7.48       10.17      1.40 o 
  -1   1  14       55.37       41.89      3.27 o 
   0   1  14      349.95      357.26     18.32 o 
   1   1  14      176.46      178.45      4.97 o 
   2   1  14        0.37        0.75      0.60 o 
   3   1  14       97.50       96.40      3.89 o 
   4   1  14        0.90        0.73      1.08 o 
   5   1  14        5.18        7.66      1.20 o 
   6   1  14       70.85       76.23      7.82 o 
  -1   2  14       62.14       66.12      3.18 o 
   0   2  14       41.05       36.87      3.88 o 
   1   2  14      268.34      270.38      6.85 o 
   2   2  14       15.32       15.70      1.18 o 
   3   2  14       52.61       50.38      4.74 o 
   4   2  14        0.03       -0.29      0.59 o 
   5   2  14       11.12       12.09      1.30 o 
   6   2  14       75.40       84.83      3.71 o 
   7   2  14       11.90        8.95      1.35 o 
  -1   3  14        1.35        0.65      0.77 o 
   0   3  14       37.91       39.24      4.31 o 
   1   3  14        9.31        9.25      1.00 o 
   2   3  14      201.18      198.46      5.31 o 
   3   3  14      120.65      120.28      4.50 o 
   4   3  14       49.87       45.16      4.29 o 
   5   3  14        0.00        0.16      0.65 o 
   6   3  14        2.08        7.75      1.23 o 
   7   3  14       58.93       53.83      2.84 o 
  -1   4  14        4.09        7.30      1.23 o 
   0   4  14       16.68       18.31      1.61 o 
   1   4  14        0.77        0.96      0.54 o 
   2   4  14        1.17        1.50      0.58 o 
   3   4  14        9.13       13.01      1.28 o 
   4   4  14       20.64       22.75      1.67 o 
   5   4  14      287.99      277.42      8.64 o 
   6   4  14       43.00       43.61      2.46 o 
   7   4  14        9.00        7.76      1.26 o 
  -1   5  14        0.16        0.32      0.72 o 
   0   5  14       51.76       64.34      3.15 o 
   1   5  14        3.12        2.84      0.86 o 
   2   5  14       43.57       40.31      4.21 o 
   3   5  14        9.23        8.34      1.18 o 
   4   5  14       20.58       19.46      2.53 o 
   5   5  14        9.44        6.88      1.24 o 
   6   5  14      116.58      116.80      4.55 o 
   7   5  14        0.28        1.91      0.87 o 
   0   6  14      107.69      104.70      4.34 o 
   1   6  14        0.02       -0.13      0.68 o 
   2   6  14        0.04        0.60      0.71 o 
   3   6  14        5.40        5.66      1.65 o 
   4   6  14        2.34        2.67      0.87 o 
   5   6  14       25.57       29.28      1.96 o 
   6   6  14       31.82       29.95      2.02 o 
   7   6  14       36.76       36.52      3.19 o 
   0   7  14        0.16       -0.25      0.66 o 
   1   7  14       59.61       56.48      2.92 o 
   2   7  14        1.82        1.90      0.75 o 
   3   7  14      143.44      143.33      7.54 o 
   4   7  14      150.84      135.05     12.57 o 
   5   7  14        4.84        4.44      1.00 o 
   6   7  14       27.16       32.36      2.13 o 
   7   7  14        8.17        8.19      1.35 o 
   1   8  14       43.43       44.57      2.63 o 
   2   8  14       27.32       33.53      2.17 o 
   3   8  14        0.13        1.43      1.21 o 
   4   8  14      124.89      107.26     19.89 o 
   5   8  14        8.43       11.34      2.61 o 
   6   8  14        5.46        7.98      1.29 o 
   7   8  14       41.06       48.85      2.73 o 
   2   9  14        0.61        0.72      0.75 o 
   3   9  14       45.92       53.10      4.14 o 
   4   9  14       23.94       25.95      2.92 o 
   5   9  14        7.32        5.57      1.10 o 
   6   9  14       51.19       52.60      3.24 o 
   7   9  14        0.00       -0.22      0.76 o 
   3  10  14      132.49      144.20      7.90 o 
   4  10  14      259.23      267.58     12.42 o 
   5  10  14      156.55      167.90      8.66 o 
   6  10  14       16.04       15.48      2.78 o 
   2   0  15       29.87       29.20      6.80 o 
   3   0  15        1.16        0.30      1.13 o 
   1   1  15        7.75        6.20      1.28 o 
   2   1  15      188.31      185.44     26.58 o 
   3   1  15        2.81        4.09      1.03 o 
   4   1  15        6.94        7.08      1.21 o 
   1   2  15       47.96       48.69      2.27 o 
   2   2  15      283.52      285.36     21.66 o 
   3   2  15      197.28      206.13      8.29 o 
   4   2  15      117.50      132.99      5.01 o 
   5   2  15      137.81      152.36      5.58 o 
   0   3  15       42.08       44.65      2.56 o 
   1   3  15        0.77        0.83      0.60 o 
   2   3  15       91.64       91.34      7.85 o 
   3   3  15      159.46      170.23      6.61 o 
   4   3  15      102.99      102.19      4.18 o 
   5   3  15        5.34        7.41      1.34 o 
   6   3  15       18.65       18.90      1.74 o 
   1   4  15        1.36        1.03      0.89 o 
   2   4  15       26.34       28.08      3.34 o 
   3   4  15       50.60       56.59      2.97 o 
   4   4  15        4.93        4.26      1.02 o 
   5   4  15       11.50       12.65      2.35 o 
   6   4  15        0.01        0.37      0.89 o 
   1   5  15      119.28      128.24      4.95 o 
   2   5  15       13.80       14.56      2.75 o 
   3   5  15      111.36      102.71     12.61 o 
   4   5  15        2.08        1.39      1.67 o 
   5   5  15        8.36       10.18      1.42 o 
   6   5  15       33.33       37.51      2.37 o 
   1   6  15        2.73        3.55      1.13 o 
   2   6  15        0.06       -0.82      0.82 o 
   3   6  15        7.81        7.77      1.22 o 
   4   6  15        8.31        7.96      1.21 o 
   5   6  15      106.56      117.11      4.60 o 
   6   6  15       15.13       19.61      1.74 o 
   2   7  15        2.35        1.24      1.13 o 
   3   7  15        1.50        4.66      1.54 o 
   4   7  15        0.12        0.76      0.71 o 
   5   7  15        2.37        2.86      0.87 o 
   6   7  15       74.68       80.17      3.64 o 
   3   8  15       12.95       10.86      2.17 o 
   4   8  15        0.29        2.17      1.32 o 
   5   8  15       63.54       66.99     10.25 o 
                                                 
